# Supplementary material for: Penetrating Ballistic Brain Injury Produces Acute Alterations in Sleep and Circadian-Related Genes in the Rodent Cortex: A Preliminary Study
Source: Front Neurol. 2021 Oct 21;12:745330. doi: 10.3389/fneur.2021.745330 (PMC8580116; doi:10.3389/fneur.2021.745330)
Supplement: Supplementary file 1 [file Table_1.XLSX]

## Sheet: Suppl. Table 1
Supplementary Table 1.Statistical analyses for baseline vigilance states and sleep parameters (see Fig. 2,3).
		Two-way RM ANOVA					Multiple Comparisons (P value)
Parameter		Source of Variation	Degrees Freedom (DFn)			P value	PBBI vs Sham (Contra)	PBBI vs Sham (IPSI)	Sham (Contra) vs Sham (IPSI)	PBBI (Contra) vs PBBI (IPSI)
Vigilance State	Wake	Group	F (1,9)	=	1.057	0.326	-	-	-	-
		Hemisphere	F (1,9)	=	0.0437	0.84
		Group x Hemisphere	F (1,9)	=	0.0991	0.761
	NREM	Group	F (1,9)	=	0.746	0.407	-	-	-	-
		Hemisphere	F (1,9)	=	0.134	0.724
		Group x Hemisphere	F (1,9)	=	0.479	0.508
	REM	Group	F (1,9)	=	0.658	0.434	-	-	-	-
		Hemisphere	F (1,9)	=	0.0118	0.916
		Group x Hemisphere	F (1,9)	=	0.204	0.664
Sleep Metric	WASO	Group	F (1,9)	=	0.921	0.359	-	-	-	-
		Hemisphere	F (1,9)	=	0.0331	0.86
		Group x Hemisphere	F (1,9)	=	0.0631	0.808
	NREM Sleep Onset	Group	F (1,9)	=	0.706	0.419	-	-	-	-
		Hemisphere	F (1,9)	=	0.323	0.585
		Group x Hemisphere	F (1,9)	=	1.281	0.291
	REM Sleep Onset	Group	F (1,9)	=	0.261	0.62	-	-	-	-
		Hemisphere	F (1,9)	=	0.0067	0.937
		Group x Hemisphere	F (1,9)	=	1.465	0.261
Sleep Transitions	Wake-REM	Group	F (1,9)	=	0.195	0.668	-	-	-	-
		Hemisphere	F (1,9)	=	0.133	0.725
		Group x Hemisphere	F (1,9)	=	2.977	0.123
	Wake-NREM	Group	F (1,9)	=	0.821	0.385	-	-	-	-
		Hemisphere	F (1,9)	=	0.362	0.564
		Group x Hemisphere	F (1,9)	=	0.00738	0.934
	REM-Wake	Group	F (1,9)	=	1.385	0.266	-	-	-	-
		Hemisphere	F (1,9)	=	0.194	0.671
		Group x Hemisphere	F (1,9)	=	0.07	0.798
	REM-NREM	Group	F (1,9)	=	1.657	0.225	-	-	-	-
		Hemisphere	F (1,9)	=	0.344	0.573
		Group x Hemisphere	F (1,9)	=	0.194	0.671
	NREM-Wake	Group	F (1,9)	=	0.507	0.492	-	-	-	-
		Hemisphere	F (1,9)	=	0.787	0.401
		Group x Hemisphere	F (1,9)	=	0.746	0.413
	NREM-REM	Group	F (1,9)	=	2.075	0.179	-	-	-	-
		Hemisphere	F (1,9)	=	0.555	0.477
		Group x Hemisphere	F (1,9)	=	0.0465	0.835
Sleep Bout Quantity	Wake	Group	F (1,9)	=	1.387	0.265	-	-	-	-
		Hemisphere	F (1,9)	=	0.337	0.578
		Group x Hemisphere	F (1,9)	=	0.146	0.713
	REM	Group	F (1,9)	=	0.394	0.543	-	-	-	-
		Hemisphere	F (1,9)	=	0.0984	0.762
		Group x Hemisphere	F (1,9)	=	0.179	0.684
	NREM	Group	F (1,9)	=	0.00138	0.971	-	-	-	-
		Hemisphere	F (1,9)	=	0.0541	0.822
		Group x Hemisphere	F (1,9)	=	0.424	0.533
Sleep Bout Duration	Wake	Group	F (1,9)	=	0.498	0.496	-	-	-	-
		Hemisphere	F (1,9)	=	0.102	0.758
		Group x Hemisphere	F (1,9)	=	0.00288	0.959
	REM	Group	F (1,9)	=	0.0837	0.778	-	-	-	-
		Hemisphere	F (1,9)	=	1.03	0.34
		Group x Hemisphere	F (1,9)	=	0.0922	0.769
	NREM	Group	F (1,9)	=	0.0015	0.97	-	-	-	-
		Hemisphere	F (1,9)	=	0.372	0.559
		Group x Hemisphere	F (1,9)	=	1.542	0.25
