# Supplementary material for: Penetrating Ballistic Brain Injury Produces Acute Alterations in Sleep and Circadian-Related Genes in the Rodent Cortex: A Preliminary Study
Source: Front Neurol. 2021 Oct 21;12:745330. doi: 10.3389/fneur.2021.745330 (PMC8580116; doi:10.3389/fneur.2021.745330)
Supplement: Supplementary file 2 [file Table_2.XLSX]

## Sheet: Sheet1
Supplementary Table 2. Statistical analyses for post-injury light phase vigilance states and sleep parameters (See Fig. 4)
		Two-way RM ANOVA					Multiple Comparisons (P value)
Parameter		Source of Variation	Degrees Freedom (DFn)			P value	PBBI vs Sham (Contra)	PBBI vs Sham (IPSI)	Sham (Contra) vs Sham (IPSI)	PBBI (Contra) vs PBBI (IPSI)
Vigilance State	Wake	Group	F (1,9)	=	8.47	0.015*	0.062	0.011*	0.665	0.132
		Hemisphere	F (1,9)	=	0.525	0.49
		Group x Hemisphere	F (1,9)	=	1.961	0.199
	NREM	Group	F (1,9)	=	25.908	<0.001*	<0.001***	<0.001***	0.197	0.006**
		Hemisphere	F (1,9)	=	0.938	0.361
		Group x Hemisphere	F (1,9)	=	12.57	0.009*
	REM	Group	F (1,9)	=	41.454	<0.001*	<0.001***	0.004**	0.125	0.007**
		Hemisphere	F (1,9)	=	1.684	0.361
		Group x Hemisphere	F (1,9)	=	11.672	0.008*
Sleep Metric	WASO	Group	F (1,9)	=	10.685	0.008*	0.034*	0.006**	0.626	0.161
		Hemisphere	F (1,9)	=	0.353	0.569
		Group x Hemisphere	F (1,9)	=	1.842	0.212
	NREM Sleep Onset	Group	F (1,9)	=	2.955	0.114	-	-	-	-
		Hemisphere	F (1,9)	=	0.00417	0.95
		Group x Hemisphere	F (1,9)	=	0.00417	0.95
	REM Sleep Onset	Group	F (1,9)	=	7.964	0.018*	0.023*	0.045*	0.996	0.489
		Hemisphere	F (1,9)	=	0.214	0.656
		Group x Hemisphere	F (1,9)	=	0.207	0.661
Sleep Transitions	Wake-REM	Group	F (1,9)	=	10.327	0.009*	0.045*	0.005**	0.484	0.017*
		Hemisphere	F (1,9)	=	1.804	0.216
		Group x Hemisphere	F (1,9)	=	5.998	0.04*
	Wake-NREM	Group	F (1,9)	=	13.834	0.004*	0.113	<0.001***	0.469	0.007**
		Hemisphere	F (1,9)	=	3.006	0.121
		Group x Hemisphere	F (1,9)	=	8.281	0.021*
	REM-Wake	Group	F (1,9)	=	4.476	0.06	0.311	0.02*	0.083	0.009**
		Hemisphere	F (1,9)	=	1.775	0.219
		Group x Hemisphere	F (1,9)	=	14.747	0.005*
	REM-NREM	Group	F (1,9)	=	31.351	<0.001*	<0.001***	0.006**	0.363	<0.001***
		Hemisphere	F (1,9)	=	8.083	0.022*
		Group x Hemisphere	F (1,9)	=	18.437	0.003*
	NREM-Wake	Group	F (1,9)	=	20.444	0.001*	0.027*	<0.001***	0.963	0.005**
		Hemisphere	F (1,9)	=	5.776	0.043*
		Group x Hemisphere	F (1,9)	=	6.131	0.038*
	NREM-REM	Group	F (1,9)	=	21.271	<0.001*	0.051	<0.001***	0.055	<0.001***
		Hemisphere	F (1,9)	=	3.906	0.084
		Group x Hemisphere	F (1,9)	=	28.681	<0.001*
Sleep Bout Quantity	Wake	Group	F (1,9)	=	17.846	0.001*	0.024*	0.002**	0.674	0.466
		Hemisphere	F (1,9)	=	0.0242	0.88
		Group x Hemisphere	F (1,9)	=	0.662	0.439
	REM	Group	F (1,9)	=	12.163	0.006*	0.045*	0.003**	0.272	0.141
		Hemisphere	F (1,9)	=	0.0206	0.889
		Group x Hemisphere	F (1,9)	=	3.69	0.091
	NREM	Group	F (1,9)	=	0.0252	0.877	-	-	-	-
		Hemisphere	F (1,9)	=	0.399	0.545
		Group x Hemisphere	F (1,9)	=	0.306	0.596
Sleep Bout Duration	Wake	Group	F (1,9)	=	0.279	0.609	-	-	-	-
		Hemisphere	F (1,9)	=	0.514	0.494
		Group x Hemisphere	F (1,9)	=	1.053	0.335
	REM	Group	F (1,9)	=	0.319	0.582	-	-	-	-
		Hemisphere	F (1,9)	=	0.155	0.704
		Group x Hemisphere	F (1,9)	=	0.482	0.507
	NREM	Group	F (1,9)	=	7.59	0.018*	0.391	0.014*	0.957	0.105
		Hemisphere	F (1,9)	=	1.243	0.297
		Group x Hemisphere	F (1,9)	=	1.437	0.265
