# Supplementary material for: Penetrating Ballistic Brain Injury Produces Acute Alterations in Sleep and Circadian-Related Genes in the Rodent Cortex: A Preliminary Study
Source: Front Neurol. 2021 Oct 21;12:745330. doi: 10.3389/fneur.2021.745330 (PMC8580116; doi:10.3389/fneur.2021.745330)
Supplement: Supplementary file 3 [file Table_3.XLSX]

## Sheet: Sheet1
Supplementary Table 3.Statistical analyses for post-injury dark phase vigilance states and sleep parameters (see Fig. 5).
		Two Way RM ANOVA					Multiple Comparisons (P value)
Parameter		Source of Variation	Degrees Freedom (DFn)			P value	PBBI vs Sham (Contra)	PBBI vs Sham (IPSI)	Sham (Contra) vs Sham (IPSI)	PBBI (Contra) vs PBBI (IPSI)
Vigilance State	Wake	Group	F (1,9)	=	1.994	0.188	0.911	0.039*	0.425	0.009**
		Hemisphere	F (1,9)	=	2.33	0.165
		Group x Hemisphere	F (1,9)	=	7.802	0.023
	NREM	Group	F (1,9)	=	1.489	0.249	0.337	0.01**	0.372	0.002**
		Hemisphere	F (1,9)	=	5.072	0.054
		Group x Hemisphere	F (1,9)	=	13.504	0.006*
	REM	Group	F (1,9)	=	0.425	0.528	0.029*	0.193	0.49	0.001***
		Hemisphere	F (1,9)	=	6.347	0.036*
		Group x Hemisphere	F (1,9)	=	13.024	0.007*
Sleep Metric	WASO	Group	F (1,9)	=	2.498	0.145	0.806	0.03*	0.419	0.009**
		Hemisphere	F (1,9)	=	2.298	0.168
		Group x Hemisphere	F (1,9)	=	7.84	0.023
	NREM Sleep Onset	Group	F (1,9)	=	4.277	0.065	-	-	-	-
		Hemisphere	F (1,9)	=	0.0257	0.877
		Group x Hemisphere	F (1,9)	=	0.0766	0.789
	REM Sleep Onset	Group	F (1,9)	=	2.98	0.114	-	-	-	-
		Hemisphere	F (1,9)	=	0.0109	0.919
		Group x Hemisphere	F (1,9)	=	0.106	0.753
Sleep Transitions	Wake-REM	Group	F (1,9)	=	1.429	0.259	0.678	0.031*	0.201	0.018*
		Hemisphere	F (1,9)	=	0.695	0.429
		Group x Hemisphere	F (1,9)	=	8.605	0.019*
	Wake-NREM	Group	F (1,9)	=	21.659	<0.001*	0.011*	<0.001***	0.847	0.042*
		Hemisphere	F (1,9)	=	2.826	0.131
		Group x Hemisphere	F (1,9)	=	1.907	0.205
	REM-Wake	Group	F (1,9)	=	2.592	0.137	0.968	0.02*	0.471	0.021*
		Hemisphere	F (1,9)	=	1.526	0.252
		Group x Hemisphere	F (1,9)	=	5.633	0.045*
	REM-NREM	Group	F (1,9)	=	2.268	0.16	0.253	0.005**	0.441	0.007**
		Hemisphere	F (1,9)	=	2.875	0.128
		Group x Hemisphere	F (1,9)	=	8.505	0.019*
	NREM-Wake	Group	F (1,9)	=	20.078	0.001*	0.031*	<0.001***	0.829	0.051
		Hemisphere	F (1,9)	=	1.635	0.237
		Group x Hemisphere	F (1,9)	=	2.609	0.145
	NREM-REM	Group	F (1,9)	=	2.099	0.173	-	-	-	-
		Hemisphere	F (1,9)	=	2.952	0.124
		Group x Hemisphere	F (1,9)	=	5.008	0.056
Sleep Bout Quantity	Wake	Group	F (1,9)	=	18.087	0.002	0.043*	<0.001***	0.561	0.022*
		Hemisphere	F (1,9)	=	1.774	0.22
		Group x Hemisphere	F (1,9)	=	5.036	0.055
	REM	Group	F (1,9)	=	4.419	0.059	0.518	0.002**	0.424	0.008**
		Hemisphere	F (1,9)	=	2.439	0.157
		Group x Hemisphere	F (1,9)	=	8.009	0.022
	NREM	Group	F (1,9)	=	52.39	<0.001	0.045*	<0.001***	0.695	0.008**
		Hemisphere	F (1,9)	=	3.649	0.093
		Group x Hemisphere	F (1,9)	=	6.357	0.036
Sleep Bout Duration	Wake	Group	F (1,9)	=	0.0259	0.875	-	-	-	-
		Hemisphere	F (1,9)	=	0.649	0.444
		Group x Hemisphere	F (1,9)	=	2.352	0.164
	REM	Group	F (1,9)	=	1.193	0.299	-	-	-	-
		Hemisphere	F (1,9)	=	0.000282	0.987
		Group x Hemisphere	F (1,9)	=	0.00624	0.939
	NREM	Group	F (1,9)	=	16.558	0.002	0.488	<0.001***	0.891	0.013*
		Hemisphere	F (1,9)	=	3.616	0.094
		Group x Hemisphere	F (1,9)	=	4.471	0.067
