# Supplementary material for: Penetrating Ballistic Brain Injury Produces Acute Alterations in Sleep and Circadian-Related Genes in the Rodent Cortex: A Preliminary Study
Source: Front Neurol. 2021 Oct 21;12:745330. doi: 10.3389/fneur.2021.745330 (PMC8580116; doi:10.3389/fneur.2021.745330)
Supplement: Supplementary file 4 [file Table_4.XLSX]

## Sheet: Sheet1
Supplementary Table 4.Statistical analyses for spectral analysis during each vigilance state (See Fig. 6)
		Two-way RM ANOVA					Multiple Comparisons (P value)
Parameter		Source of Variation	Degrees Freedom (DFn)			P value	PBBI vs Sham (Contra)	PBBI vs Sham (IPSI)	Sham (Contra) vs Sham (IPSI)	PBBI (Contra) vs PBBI (IPSI)
Wake	Delta	Group	F (1,9)	=	0.568	0.467	-	-	-	-
		Hemisphere	F (1,9)	=	0.0368	0.853
		Group x Hemisphere	F (1,9)	=	2.09	0.186
	Theta	Group	F (1,9)	=	3.752	0.08	-	-	-	-
		Hemisphere	F (1,9)	=	0.264	0.621
		Group x Hemisphere	F (1,9)	=	0.159	0.701
	Alpha	Group	F (1,9)	=	5.016	0.048*	0.219	0.03*	0.627	0.036*
		Hemisphere	F (1,9)	=	3.893	0.084
		Group x Hemisphere	F (1,9)	=	1.471	0.26
	Sigma	Group	F (1,9)	=	6.513	0.028*	0.138	0.019*	0.458	0.024*
		Hemisphere	F (1,9)	=	5.473	0.047
		Group x Hemisphere	F (1,9)	=	1.359	0.277
	Beta	Group	F (1,9)	=	14.633	0.003*	0.097	<0.001***	0.295	0.003**
		Hemisphere	F (1,9)	=	12.277	0.008*
		Group x Hemisphere	F (1,9)	=	3.304	0.107
NREM	Delta	Group	F (1,8)	=	1.315	0.277	-	-	-	-
		Hemisphere	F (1,8)	=	1.573	0.245
		Group x Hemisphere	F (1,8)	=	1.282	0.29
	Theta	Group	F (1,8)	=	9.001	0.012*	0.084	0.055	0.618	0.428
		Hemisphere	F (1,8)	=	0.844	0.385
		Group x Hemisphere	F (1,8)	=	0.0192	0.893
	Alpha	Group	F (1,8)	=	10.082	0.009*	0.070	0.011*	0.447	0.068
		Hemisphere	F (1,8)	=	3.743	0.089
		Group x Hemisphere	F (1,8)	=	0.535	0.485
	Sigma	Group	F (1,8)	=	4.162	0.067	-	-	-	-
		Hemisphere	F (1,8)	=	5.03	0.055
		Group x Hemisphere	F (1,8)	=	1.287	0.289
	Beta	Group	F (1,8)	=	9.35	0.011*	0.242	0.008**	0.763	0.052
		Hemisphere	F (1,8)	=	2.818	0.132
		Group x Hemisphere	F (1,8)	=	1.463	0.261
NREM	Delta	Group	F (1,9)	=	0.775	0.401	-	-	-	-
		Hemisphere	F (1,9)	=	2.378	0.157
		Group x Hemisphere	F (1,9)	=	0.436	0.526
	Theta	Group	F (1,9)	=	1.085	0.325	-	-	-	-
		Hemisphere	F (1,9)	=	1.372	0.272
		Group x Hemisphere	F (1,9)	=	0.55	0.477
	Alpha	Group	F (1,9)	=	0.947	0.356	-	-	-	-
		Hemisphere	F (1,9)	=	1.88	0.204
		Group x Hemisphere	F (1,9)	=	0.606	0.456
	Sigma	Group	F (1,9)	=	1.822	0.21	-	-	-	-
		Hemisphere	F (1,9)	=	2.696	0.135
		Group x Hemisphere	F (1,9)	=	0.326	0.582
	Beta	Group	F (1,9)	=	4.646	0.059	-	-	-	-
		Hemisphere	F (1,9)	=	2.779	0.13
		Group x Hemisphere	F (1,9)	=	1.086	0.325
