# Supplementary material for: Penetrating Ballistic Brain Injury Produces Acute Alterations in Sleep and Circadian-Related Genes in the Rodent Cortex: A Preliminary Study
Source: Front Neurol. 2021 Oct 21;12:745330. doi: 10.3389/fneur.2021.745330 (PMC8580116; doi:10.3389/fneur.2021.745330)
Supplement: Supplementary file 5 [file Table_5.XLSX]

## Sheet: Sheet1
Supplementary Table 5. Cortical gene expression analysis for main effect of PBBI injury vs. sham for the hemisphere ipsilateral to injury.
GeneID	baseMean	log2FoldChange	lfcSE	stat	pvalue	padj	GeneName
ENSRNOG00000014336	495.88	3.57012	0.289559	12.3295	6.28e-35	1.2e-30	Mcm5
ENSRNOG00000007159	5478.39	5.1466	0.468727	10.98	4.77e-28	4.55e-24	Ccl2
ENSRNOG00000018681	989.871	3.95058	0.386438	10.2231	1.56e-24	9.94e-21	LOC100910255
ENSRNOG00000000239	1499.93	4.95035	0.489504	10.113	4.84e-24	2.31e-20	Ccl7
ENSRNOG00000005115	141.591	3.39547	0.341292	9.94887	2.55e-23	9.73e-20	Asf1b
ENSRNOG00000023546	9068.7	4.63734	0.471036	9.84499	7.2e-23	2.29e-19	Hspb1
ENSRNOG00000010208	6762.06	4.10265	0.429591	9.55011	1.3e-21	3.53e-18	Timp1
ENSRNOG00000012543	384.348	2.84989	0.30312	9.40185	5.36e-21	1.28e-17	Mcm3
ENSRNOG00000016316	746.406	1.91726	0.206278	9.29454	1.48e-20	3.13e-17	Mcm2
ENSRNOG00000017386	478.6	4.50185	0.487757	9.22971	2.71e-20	5.18e-17	Il11
ENSRNOG00000000065	89.3275	3.35581	0.367264	9.13731	6.4e-20	1.11e-16	Pde6b
ENSRNOG00000014117	5464.06	3.92955	0.431664	9.10326	8.77e-20	1.39e-16	Hmox1
ENSRNOG00000012779	901.856	3.81471	0.42451	8.98615	2.56e-19	3.76e-16	Msr1
ENSRNOG00000005037	310.539	2.35367	0.265649	8.86007	8e-19	1.03e-15	Kif18a
ENSRNOG00000012881	1947.03	2.31624	0.261463	8.85877	8.09e-19	1.03e-15	Fgl2
ENSRNOG00000006996	159.406	2.63846	0.300146	8.79058	1.49e-18	1.77e-15	Mms22l
ENSRNOG00000014327	37.8976	4.51911	0.517178	8.73802	2.37e-18	2.66e-15	Csrp3
ENSRNOG00000010645	4972.68	3.45584	0.404884	8.5354	1.4e-17	1.41e-14	Lgals3
ENSRNOG00000015529	144.01	2.94624	0.345206	8.53472	1.4e-17	1.41e-14	Cdca3
ENSRNOG00000022261	55.4722	3.20943	0.376938	8.51447	1.67e-17	1.6e-14	Cenpu
ENSRNOG00000015308	222.25	2.91681	0.34674	8.41209	4.03e-17	3.66e-14	Pbk
ENSRNOG00000017981	97.5941	2.8375	0.338353	8.38621	5.02e-17	4.35e-14	Mcm10
ENSRNOG00000008301	6315.43	2.31355	0.276837	8.35709	6.43e-17	5.33e-14	Tagln2
ENSRNOG00000013668	1386.87	2.71398	0.326409	8.31464	9.2e-17	7.32e-14	Capg
ENSRNOG00000017819	1139.25	3.80646	0.459419	8.28538	1.18e-16	8.98e-14	Cd14
ENSRNOG00000013970	193.654	2.57657	0.311399	8.27418	1.29e-16	9.49e-14	Cdt1
ENSRNOG00000004242	78.8669	2.31767	0.282093	8.21597	2.1e-16	1.49e-13	Pole2
ENSRNOG00000006940	703.275	2.83618	0.347882	8.15269	3.56e-16	2.42e-13	Ncf4
ENSRNOG00000020300	1008.09	2.85881	0.351682	8.12898	4.33e-16	2.85e-13	Lsp1
ENSRNOG00000020655	44.2558	4.20935	0.523959	8.03374	9.45e-16	6.01e-13	Ucn2
ENSRNOG00000056069	296.709	2.4714	0.308331	8.0154	1.1e-15	6.76e-13	Kif11
ENSRNOG00000012843	626.707	3.1877	0.400211	7.96504	1.65e-15	9.55e-13	Aspg
ENSRNOG00000018371	3303.62	3.39641	0.426293	7.96731	1.62e-15	9.55e-13	Tubb6
ENSRNOG00000054474	139.877	2.48872	0.312985	7.95155	1.84e-15	1.03e-12	Mastl
ENSRNOG00000012049	318.588	3.39812	0.430261	7.8978	2.84e-15	1.55e-12	Sox7
ENSRNOG00000024028	955.343	4.06911	0.518649	7.8456	4.31e-15	2.28e-12	Sprr1a
ENSRNOG00000007338	5032.38	2.99745	0.382492	7.83665	4.63e-15	2.39e-12	Fbln2
ENSRNOG00000002946	805.875	3.59042	0.459243	7.81813	5.36e-15	2.69e-12	Socs3
ENSRNOG00000003095	43.882	3.11205	0.398976	7.80009	6.19e-15	3.03e-12	Fgfbp1
ENSRNOG00000001414	2587.89	4.09024	0.526478	7.76905	7.91e-15	3.77e-12	Serpine1
ENSRNOG00000024365	269.476	2.37483	0.305971	7.76162	8.39e-15	3.9e-12	Ect2
ENSRNOG00000020552	273.233	3.75701	0.484369	7.75652	8.73e-15	3.97e-12	Fosl1
ENSRNOG00000047314	664.135	1.75291	0.227359	7.70987	1.26e-14	5.59e-12	Tk1
ENSRNOG00000014524	2036.92	2.885	0.374623	7.70109	1.35e-14	5.85e-12	S1pr3
ENSRNOG00000018087	17729.9	2.41815	0.315046	7.67553	1.65e-14	6.98e-12	Vim
ENSRNOG00000028043	284.586	4.07752	0.533094	7.64878	2.03e-14	8.41e-12	Cxcl3
ENSRNOG00000015423	218.297	2.56647	0.336913	7.61759	2.58e-14	1.05e-11	Ccna2
ENSRNOG00000003546	1469.07	2.98961	0.393202	7.60325	2.89e-14	1.15e-11	Tnfrsf12a
ENSRNOG00000017307	1613.29	1.45644	0.19163	7.60027	2.96e-14	1.15e-11	Prss23
ENSRNOG00000033672	32.0786	3.96802	0.525363	7.55291	4.26e-14	1.62e-11	Alpp
ENSRNOG00000029768	199.636	3.10821	0.413044	7.52514	5.27e-14	1.97e-11	Ccl12
ENSRNOG00000015149	44.1868	2.68784	0.35816	7.50456	6.16e-14	2.26e-11	Nrg4
ENSRNOG00000000632	394.345	2.80684	0.374223	7.50046	6.36e-14	2.29e-11	Cdk1
ENSRNOG00000039496	379.087	2.7439	0.366289	7.4911	6.83e-14	2.41e-11	Plp2
ENSRNOG00000011824	4711.91	3.78957	0.507851	7.46196	8.52e-14	2.96e-11	Trh
ENSRNOG00000015131	140.177	2.74545	0.369046	7.43934	1.01e-13	3.41e-11	Ube2c
ENSRNOG00000021104	710.286	2.4219	0.325591	7.43849	1.02e-13	3.41e-11	Emp3
ENSRNOG00000059947	2586.66	3.63519	0.490639	7.4091	1.27e-13	4.18e-11	Sdc1
ENSRNOG00000056209	43.5488	2.81676	0.384373	7.32819	2.33e-13	7.54e-11	Exo1
ENSRNOG00000015441	1767.25	1.86928	0.255893	7.30493	2.77e-13	8.82e-11	Il4r
ENSRNOG00000014378	222.316	3.48606	0.477585	7.29935	2.89e-13	9.04e-11	Il1r2
ENSRNOG00000015156	535.351	2.83065	0.388303	7.2898	3.1e-13	9.55e-11	Gal
ENSRNOG00000008215	1085.86	2.32089	0.319522	7.26363	3.77e-13	1.14e-10	Trim47
ENSRNOG00000025302	73.9254	2.47548	0.34094	7.26075	3.85e-13	1.15e-10	Cdca2
ENSRNOG00000011074	222.333	3.11233	0.433041	7.18714	6.62e-13	1.94e-10	Calcb
ENSRNOG00000008676	2004.39	2.23972	0.312381	7.16983	7.51e-13	2.17e-10	Emp1
ENSRNOG00000010994	105.643	3.85551	0.539286	7.14929	8.72e-13	2.48e-10	Has1
ENSRNOG00000021713	75.1822	2.6793	0.375735	7.13083	9.98e-13	2.8e-10	Kif18b
ENSRNOG00000004921	211.428	1.93915	0.272108	7.12641	1.03e-12	2.81e-10	Nusap1
ENSRNOG00000022859	105.732	3.59036	0.50383	7.12613	1.03e-12	2.81e-10	Trem1
ENSRNOG00000014797	8486.51	2.61117	0.367511	7.10501	1.2e-12	3.23e-10	Tmbim1
ENSRNOG00000008040	116.544	2.61771	0.369768	7.07935	1.45e-12	3.84e-10	Fam64a
ENSRNOG00000007906	125.889	2.47876	0.350963	7.06274	1.63e-12	4.27e-10	Bub1b
ENSRNOG00000037931	288.596	2.74784	0.389236	7.05959	1.67e-12	4.31e-10	Plaur
ENSRNOG00000024428	117.235	2.24806	0.318756	7.05262	1.76e-12	4.47e-10	Kif20a
ENSRNOG00000005807	198.312	1.74408	0.247985	7.03301	2.02e-12	4.94e-10	Ptpn7
ENSRNOG00000027787	69.1034	2.12473	0.302034	7.03475	2e-12	4.94e-10	Cdc6
ENSRNOG00000060829	126.566	3.5856	0.509822	7.03305	2.02e-12	4.94e-10	AC125248.1
ENSRNOG00000010721	172.809	1.85954	0.264816	7.02202	2.19e-12	5.21e-10	Dlgap5
ENSRNOG00000053047	569.721	2.67443	0.380854	7.02219	2.18e-12	5.21e-10	Top2a
ENSRNOG00000018752	309.28	3.00602	0.429585	6.99749	2.61e-12	6.14e-10	Clcf1
ENSRNOG00000033335	249.084	1.75282	0.251348	6.97366	3.09e-12	7.18e-10	Cenpi
ENSRNOG00000014961	4868.58	2.61868	0.376036	6.9639	3.31e-12	7.61e-10	Pdpn
ENSRNOG00000007281	3118.75	2.70908	0.389636	6.95285	3.58e-12	8.13e-10	Flnc
ENSRNOG00000001692	111.52	1.61595	0.232858	6.93963	3.93e-12	8.72e-10	Chaf1b
ENSRNOG00000029682	6040.03	2.4908	0.358872	6.94062	3.9e-12	8.72e-10	Clic1
ENSRNOG00000012307	41.7678	3.02481	0.437507	6.91375	4.72e-12	1.04e-09	Mybpc3
ENSRNOG00000020182	1982.31	1.66479	0.241024	6.90713	4.95e-12	1.07e-09	Mvp
ENSRNOG00000015941	759.038	1.31707	0.190873	6.90023	5.19e-12	1.11e-09	Fkbp10
ENSRNOG00000007650	14968.1	1.94901	0.282758	6.89284	5.47e-12	1.16e-09	Cd63
ENSRNOG00000005302	138.143	2.06381	0.30039	6.87044	6.4e-12	1.34e-09	Slc2a9
ENSRNOG00000019330	270.273	2.32595	0.338969	6.86185	6.8e-12	1.41e-09	Procr
ENSRNOG00000028137	304.709	2.90673	0.424798	6.8426	7.78e-12	1.6e-09	Mki67
ENSRNOG00000012481	194.502	1.93819	0.284454	6.81374	9.51e-12	1.93e-09	Ppm1j
ENSRNOG00000013727	147.167	2.29107	0.337127	6.79587	1.08e-11	2.16e-09	Ndc80
ENSRNOG00000004500	668.71	2.45337	0.362296	6.77174	1.27e-11	2.53e-09	Myc
ENSRNOG00000000479	220.99	1.96052	0.290577	6.74698	1.51e-11	2.97e-09	Kifc1
ENSRNOG00000006094	4167.75	2.72775	0.405469	6.72739	1.73e-11	3.36e-09	Cd44
ENSRNOG00000007805	110.153	2.6042	0.387286	6.72421	1.77e-11	3.4e-09	Mybl2
ENSRNOG00000031431	160.759	1.6468	0.245059	6.72001	1.82e-11	3.47e-09	Cdca8
ENSRNOG00000020281	475.037	2.42149	0.36071	6.71312	1.91e-11	3.6e-09	Kif22
ENSRNOG00000017628	5736.03	2.54732	0.380658	6.69187	2.2e-11	4.12e-09	Tagln
ENSRNOG00000009503	78.5144	2.55286	0.38161	6.68972	2.24e-11	4.14e-09	Depdc1
ENSRNOG00000001514	238.194	1.4721	0.220323	6.68156	2.36e-11	4.32e-09	Cdca7
ENSRNOG00000011130	585.883	2.85317	0.427071	6.6808	2.38e-11	4.32e-09	Calca
ENSRNOG00000004682	54.2178	2.55103	0.383144	6.65814	2.77e-11	4.98e-09	Parpbp
ENSRNOG00000030118	8217.42	2.53585	0.380931	6.65697	2.8e-11	4.98e-09	Msn
ENSRNOG00000032778	360.786	1.91719	0.291835	6.56943	5.05e-11	8.9e-09	Bub1
ENSRNOG00000048967	44.9447	2.97597	0.453073	6.5684	5.09e-11	8.9e-09	LOC688459
ENSRNOG00000010785	122.341	3.45162	0.526446	6.55645	5.51e-11	9.56e-09	Helt
ENSRNOG00000043098	4224.28	1.90732	0.292211	6.52719	6.7e-11	1.15e-08	Mt2A
ENSRNOG00000012886	920.691	2.71736	0.417004	6.51639	7.2e-11	1.23e-08	Maff
ENSRNOG00000018646	1377.08	2.55115	0.393352	6.48566	8.83e-11	1.49e-08	Hbegf
ENSRNOG00000007069	1669.7	-1.33475	0.206035	-6.47825	9.28e-11	1.54e-08	Adhfe1
ENSRNOG00000028016	374.26	2.10801	0.325373	6.47875	9.25e-11	1.54e-08	Ncf2
ENSRNOG00000009334	103.088	2.39772	0.372569	6.43566	1.23e-10	2e-08	Knstrn
ENSRNOG00000014838	426.852	2.50167	0.388699	6.43602	1.23e-10	2e-08	Glipr2
ENSRNOG00000036703	251.989	3.15141	0.489972	6.43182	1.26e-10	2.04e-08	Itgax
ENSRNOG00000015498	102.378	2.39764	0.373196	6.42462	1.32e-10	2.12e-08	Il17rb
ENSRNOG00000014258	1284.11	1.72049	0.268298	6.41258	1.43e-10	2.27e-08	Rab32
ENSRNOG00000013598	105.116	2.12475	0.333036	6.37996	1.77e-10	2.79e-08	Melk
ENSRNOG00000024420	23.0035	2.77646	0.435812	6.37078	1.88e-10	2.94e-08	Eme1
ENSRNOG00000046216	129.593	2.8995	0.455246	6.36907	1.9e-10	2.95e-08	RGD1561778
ENSRNOG00000006360	24.8061	3.14727	0.494656	6.36255	1.98e-10	3.05e-08	Reg3a
ENSRNOG00000053787	1184.83	1.62154	0.255067	6.35731	2.05e-10	3.13e-08	Mdfic
ENSRNOG00000024082	1019.55	3.11426	0.490377	6.35075	2.14e-10	3.24e-08	Gldn
ENSRNOG00000058154	13.6438	-3.22109	0.507499	-6.34698	2.2e-10	3.3e-08	AC118094.1
ENSRNOG00000004177	167.313	3.34676	0.527769	6.34134	2.28e-10	3.37e-08	Myo1a
ENSRNOG00000037409	108.411	3.19979	0.504601	6.34123	2.28e-10	3.37e-08	Scimp
ENSRNOG00000016561	436.86	2.92999	0.4634	6.3228	2.57e-10	3.77e-08	Ns5atp9
ENSRNOG00000019100	100.981	2.19092	0.348599	6.28493	3.28e-10	4.78e-08	Kif2c
ENSRNOG00000013167	393.188	1.62902	0.260924	6.24327	4.29e-10	6.19e-08	Hmgb2
ENSRNOG00000037865	31.566	3.01445	0.483036	6.24063	4.36e-10	6.25e-08	Hormad2
ENSRNOG00000012216	1465.03	2.77748	0.445502	6.2345	4.53e-10	6.45e-08	Tgfbi
ENSRNOG00000005615	1560.27	1.94755	0.312667	6.22883	4.7e-10	6.64e-08	Gadd45a
ENSRNOG00000036677	487.928	2.72451	0.437627	6.22564	4.8e-10	6.73e-08	Slc16a3
ENSRNOG00000010549	2481.82	2.60388	0.419954	6.2004	5.63e-10	7.84e-08	Tspo
ENSRNOG00000002820	69.1542	2.78246	0.449082	6.19588	5.8e-10	7.95e-08	LOC24906
ENSRNOG00000043451	18717.5	3.16463	0.510724	6.19635	5.78e-10	7.95e-08	Spp1
ENSRNOG00000019142	221.485	1.32545	0.214051	6.19223	5.93e-10	8.08e-08	Fas
ENSRNOG00000019440	308.814	2.33339	0.378166	6.17027	6.82e-10	9.19e-08	Kcnn4
ENSRNOG00000057153	294.432	1.79228	0.290499	6.16967	6.84e-10	9.19e-08	Pla1a
ENSRNOG00000015275	80.8255	2.27872	0.3695	6.16704	6.96e-10	9.2e-08	Ska1
ENSRNOG00000019179	786.231	1.68085	0.272672	6.16437	7.08e-10	9.2e-08	Ggta1
ENSRNOG00000021199	1099.03	1.8805	0.305069	6.16416	7.09e-10	9.2e-08	Fcgr1a
ENSRNOG00000027035	130.514	2.35469	0.381964	6.16468	7.06e-10	9.2e-08	Sgol2
ENSRNOG00000057440	14.8951	3.26186	0.52881	6.16831	6.9e-10	9.2e-08	AABR07072389.1
ENSRNOG00000038047	381.741	2.53851	0.412499	6.15398	7.56e-10	9.74e-08	Mt1
ENSRNOG00000000281	2046.06	-1.51154	0.245755	-6.15059	7.72e-10	9.88e-08	Prodh
ENSRNOG00000019582	1166.48	0.940031	0.152867	6.14935	7.78e-10	9.89e-08	Mthfd1l
ENSRNOG00000023226	15126.5	2.58183	0.420417	6.14113	8.19e-10	1.03e-07	S100a10
ENSRNOG00000048771	852.272	2.90125	0.472461	6.14071	8.22e-10	1.03e-07	RGD1559482
ENSRNOG00000022521	50.1573	1.82541	0.297315	6.13966	8.27e-10	1.03e-07	Ddias
ENSRNOG00000021438	260.174	2.56375	0.420171	6.10168	1.05e-09	1.3e-07	Tuba1c
ENSRNOG00000025130	930.526	-1.55132	0.254339	-6.09944	1.06e-09	1.31e-07	Ltk
ENSRNOG00000018937	6389.6	-1.07173	0.176171	-6.08349	1.18e-09	1.44e-07	Gstm7
ENSRNOG00000003208	103.069	2.56605	0.422406	6.07485	1.24e-09	1.51e-07	Ercc6l
ENSRNOG00000020531	760.219	0.605404	0.0999045	6.05983	1.36e-09	1.65e-07	Fen1
ENSRNOG00000010513	367.494	2.37668	0.392532	6.05474	1.41e-09	1.68e-07	Tfpi2
ENSRNOG00000027024	1294.45	1.54797	0.255631	6.05548	1.4e-09	1.68e-07	Rgs16
ENSRNOG00000007918	399.017	1.57085	0.259731	6.04797	1.47e-09	1.74e-07	Tbxas1
ENSRNOG00000004854	155.056	2.20806	0.365332	6.04398	1.5e-09	1.77e-07	Has2
ENSRNOG00000026235	171.221	3.08617	0.510672	6.04335	1.51e-09	1.77e-07	Hk3
ENSRNOG00000005659	202.074	2.15131	0.356104	6.04123	1.53e-09	1.78e-07	Aurkb
ENSRNOG00000047730	7.96018	3.11266	0.515533	6.03775	1.56e-09	1.81e-07	Tnfsf14
ENSRNOG00000010833	492.584	1.30401	0.216526	6.02243	1.72e-09	1.97e-07	Mthfd2
ENSRNOG00000015810	221.841	1.55881	0.259712	6.00205	1.95e-09	2.23e-07	Trip13
ENSRNOG00000004216	21.8755	2.70823	0.45169	5.99578	2.03e-09	2.3e-07	Lrr1
ENSRNOG00000007002	155.799	3.19628	0.533838	5.98736	2.13e-09	2.4e-07	Lif
ENSRNOG00000050647	618.191	3.1016	0.518087	5.98665	2.14e-09	2.4e-07	Hspa1b
ENSRNOG00000015859	642.279	1.73789	0.290587	5.9806	2.22e-09	2.48e-07	Chdh
ENSRNOG00000024178	51.6433	2.29635	0.384466	5.97283	2.33e-09	2.59e-07	Cenpt
ENSRNOG00000005935	623.074	2.61682	0.439775	5.95036	2.68e-09	2.95e-07	A3galt2
ENSRNOG00000000692	260.03	1.3915	0.234025	5.94595	2.75e-09	3e-07	Ung
ENSRNOG00000054890	4112.08	2.01796	0.339376	5.94609	2.75e-09	3e-07	Flna
ENSRNOG00000027811	635.433	2.91032	0.49025	5.93639	2.91e-09	3.16e-07	Lilrb4
ENSRNOG00000020908	19.4592	2.68057	0.451707	5.9343	2.95e-09	3.18e-07	LOC303566
ENSRNOG00000018911	4442.16	1.59953	0.270058	5.92294	3.16e-09	3.39e-07	Pfkfb3
ENSRNOG00000026644	785.934	2.35236	0.397349	5.92014	3.22e-09	3.43e-07	Glipr1
ENSRNOG00000016377	123.667	2.00717	0.339159	5.91808	3.26e-09	3.45e-07	Cep55
ENSRNOG00000008091	263.066	2.03046	0.343479	5.91146	3.39e-09	3.57e-07	Gins1
ENSRNOG00000005480	2713.09	1.60178	0.271874	5.89161	3.82e-09	4.01e-07	Ybx3
ENSRNOG00000053026	244.619	1.93433	0.328413	5.88994	3.86e-09	4.03e-07	Shcbp1
ENSRNOG00000016467	1921.7	-0.919891	0.156216	-5.88858	3.9e-09	4.04e-07	Kctd1
ENSRNOG00000050697	4776.42	1.76326	0.30048	5.86815	4.41e-09	4.54e-07	Ctsz
ENSRNOG00000005798	34.2996	2.43968	0.415962	5.86514	4.49e-09	4.6e-07	Cav3
ENSRNOG00000002802	413.949	3.05782	0.52201	5.85779	4.69e-09	4.79e-07	Cxcl1
ENSRNOG00000001388	28.1948	-2.77969	0.475633	-5.84419	5.09e-09	5.16e-07	Sds
ENSRNOG00000025764	434.774	2.19989	0.376478	5.84335	5.12e-09	5.16e-07	Mt1
ENSRNOG00000024882	43.6774	3.29175	0.563432	5.84232	5.15e-09	5.17e-07	Pax1
ENSRNOG00000004725	74.6579	2.5542	0.43794	5.83231	5.47e-09	5.46e-07	Cela1
ENSRNOG00000022537	17.837	3.09903	0.531678	5.82876	5.58e-09	5.55e-07	E2f8
ENSRNOG00000048411	460.118	1.33795	0.230009	5.81694	5.99e-09	5.92e-07	Uhrf1
ENSRNOG00000013973	1132.39	2.82518	0.486951	5.80177	6.56e-09	6.45e-07	Lcn2
ENSRNOG00000010319	4071.15	1.86344	0.321503	5.79602	6.79e-09	6.64e-07	Lcp1
ENSRNOG00000050794	4095.72	1.7281	0.298372	5.79176	6.97e-09	6.78e-07	Pdlim4
ENSRNOG00000019742	6016.91	1.78127	0.308257	5.77853	7.54e-09	7.3e-07	Stat3
ENSRNOG00000002005	7.23258	2.99108	0.518419	5.76962	7.94e-09	7.65e-07	Tmprss11f
ENSRNOG00000055111	82.0414	1.9104	0.331394	5.76474	8.18e-09	7.8e-07	AABR07000658.1
ENSRNOG00000055672	91.5983	2.4418	0.423527	5.7654	8.15e-09	7.8e-07	Gpx2
ENSRNOG00000025184	467.7	1.73471	0.301027	5.76264	8.28e-09	7.86e-07	Prss35
ENSRNOG00000009311	163.176	2.49922	0.433764	5.76169	8.33e-09	7.86e-07	Fstl3
ENSRNOG00000031598	70.7024	2.87686	0.500795	5.74459	9.21e-09	8.66e-07	Atp8b4
ENSRNOG00000042825	181.08	2.36557	0.412415	5.7359	9.7e-09	9.07e-07	Cd300le
ENSRNOG00000043044	421.15	2.20973	0.385797	5.7277	1.02e-08	9.47e-07	Cnn2
ENSRNOG00000012892	148.589	2.3884	0.417309	5.72333	1.04e-08	9.63e-07	Abca4
ENSRNOG00000058906	121.983	2.72292	0.475737	5.72358	1.04e-08	9.63e-07	Ptprh
ENSRNOG00000006767	59.5815	2.84638	0.497655	5.71957	1.07e-08	9.79e-07	Cst7
ENSRNOG00000006731	206.739	1.88277	0.329992	5.7055	1.16e-08	1.06e-06	Spc25
ENSRNOG00000030012	117.762	2.43587	0.427058	5.70384	1.17e-08	1.06e-06	Clec4a2
ENSRNOG00000016179	15.1006	2.22621	0.39059	5.69961	1.2e-08	1.09e-06	Acoxl
ENSRNOG00000021555	120.483	2.09687	0.368034	5.6975	1.22e-08	1.09e-06	Mis18a
ENSRNOG00000013526	1399.94	1.67275	0.294118	5.68735	1.29e-08	1.16e-06	Rassf4
ENSRNOG00000008841	35.6068	2.28995	0.404079	5.6671	1.45e-08	1.29e-06	Orc1
ENSRNOG00000012835	70.1104	1.65831	0.292826	5.66311	1.49e-08	1.32e-06	Espl1
ENSRNOG00000010626	802.814	2.50578	0.443047	5.65579	1.55e-08	1.37e-06	Sphk1
ENSRNOG00000002711	175.943	1.68499	0.298118	5.65209	1.59e-08	1.39e-06	Nuf2
ENSRNOG00000027784	464.292	2.19141	0.387916	5.64918	1.61e-08	1.41e-06	Tsku
ENSRNOG00000008450	114.359	2.19047	0.388193	5.64273	1.67e-08	1.46e-06	LOC100359539
ENSRNOG00000010362	3050.5	1.94546	0.345457	5.63157	1.79e-08	1.55e-06	Anxa2
ENSRNOG00000050251	189.328	2.522	0.448457	5.62373	1.87e-08	1.61e-06	MGC105649
ENSRNOG00000032991	24.4453	2.72909	0.485848	5.61716	1.94e-08	1.67e-06	Rufy4
ENSRNOG00000020991	642.215	1.82852	0.327347	5.58588	2.33e-08	1.99e-06	Ms4a6a
ENSRNOG00000003334	1305.36	0.708837	0.127103	5.57688	2.45e-08	2.09e-06	Klhl21
ENSRNOG00000012280	708.017	2.89031	0.518977	5.56926	2.56e-08	2.17e-06	Ptx3
ENSRNOG00000047258	48.7204	-1.51036	0.272862	-5.53526	3.11e-08	2.62e-06	Prss55
ENSRNOG00000003899	26.1254	3.08406	0.557847	5.52851	3.23e-08	2.71e-06	Krt14
ENSRNOG00000046181	110.415	2.19726	0.398575	5.51279	3.53e-08	2.96e-06	Anks4b
ENSRNOG00000019681	459.586	1.3191	0.239865	5.49936	3.81e-08	3.16e-06	Pold1
ENSRNOG00000024650	133.261	1.95997	0.356361	5.49995	3.8e-08	3.16e-06	Ckap2
ENSRNOG00000056786	777.36	1.84704	0.336011	5.49698	3.86e-08	3.19e-06	Piezo1
ENSRNOG00000013057	366.811	1.72621	0.315366	5.47365	4.41e-08	3.63e-06	Prc1
ENSRNOG00000012439	1000.92	1.15903	0.212024	5.4665	4.59e-08	3.76e-06	Bid
ENSRNOG00000009331	574.037	1.56008	0.285806	5.45851	4.8e-08	3.91e-06	Hck
ENSRNOG00000012471	66.6901	2.19933	0.403575	5.44962	5.05e-08	4.1e-06	Thbs4
ENSRNOG00000017445	13205.4	1.46357	0.268839	5.44405	5.21e-08	4.2e-06	Tubb2b
ENSRNOG00000033256	178.327	2.11456	0.388444	5.44366	5.22e-08	4.2e-06	LOC691141
ENSRNOG00000006048	397.24	1.09925	0.202207	5.43625	5.44e-08	4.36e-06	Ezh2
ENSRNOG00000022946	159.713	-1.79681	0.330962	-5.42905	5.67e-08	4.52e-06	Slc22a3
ENSRNOG00000005888	60.3265	1.80579	0.332821	5.42571	5.77e-08	4.59e-06	Fsip1
ENSRNOG00000007060	1827.72	2.06072	0.380058	5.42212	5.89e-08	4.66e-06	Plin2
ENSRNOG00000017539	915.261	2.18	0.403694	5.40013	6.66e-08	5.25e-06	Mmp9
ENSRNOG00000043176	43.0411	2.83828	0.525764	5.39838	6.72e-08	5.28e-06	RGD1565355
ENSRNOG00000012865	701.074	1.62999	0.302427	5.38968	7.06e-08	5.52e-06	Parp3
ENSRNOG00000024008	233.164	1.2481	0.232437	5.36964	7.89e-08	6.14e-06	Cdc25c
ENSRNOG00000014130	197.317	2.03567	0.379207	5.36824	7.95e-08	6.17e-06	LOC100362620
ENSRNOG00000002309	87.0195	1.58202	0.295109	5.36079	8.29e-08	6.37e-06	Hlx
ENSRNOG00000008134	131.293	1.83747	0.342791	5.36031	8.31e-08	6.37e-06	Mefv
ENSRNOG00000019229	1812.51	1.23505	0.230412	5.36018	8.31e-08	6.37e-06	Fbl
ENSRNOG00000033658	231.703	1.16758	0.218136	5.35254	8.67e-08	6.62e-06	Kntc1
ENSRNOG00000005410	132.432	1.79834	0.336253	5.34819	8.88e-08	6.73e-06	Cdca7l
ENSRNOG00000027030	230.929	2.07089	0.387202	5.34835	8.88e-08	6.73e-06	Adm
ENSRNOG00000006715	153.353	2.56289	0.47929	5.34727	8.93e-08	6.73e-06	Ccr1
ENSRNOG00000002460	64.9244	2.85654	0.534331	5.34601	8.99e-08	6.75e-06	Serpinb2
ENSRNOG00000023013	635.927	1.32829	0.248523	5.34474	9.05e-08	6.77e-06	2021-03-03
ENSRNOG00000030021	714.251	2.0163	0.377906	5.33545	9.53e-08	7.1e-06	Ccl6
ENSRNOG00000046214	91.7388	2.79769	0.524581	5.33319	9.65e-08	7.16e-06	Cyp27b1
ENSRNOG00000058288	235.872	1.14922	0.215627	5.32965	9.84e-08	7.28e-06	Tcf19
ENSRNOG00000047800	344.716	2.25065	0.422374	5.32856	9.9e-08	7.29e-06	C5ar1
ENSRNOG00000019478	1071.12	0.989135	0.18569	5.32681	1e-07	7.33e-06	Irf9
ENSRNOG00000031312	1313.78	1.64578	0.309489	5.31772	1.05e-07	7.68e-06	Tnfrsf1a
ENSRNOG00000020465	378.879	2.03624	0.383289	5.31254	1.08e-07	7.87e-06	Ripk3
ENSRNOG00000017469	2413.69	1.50154	0.282698	5.31146	1.09e-07	7.89e-06	Anxa1
ENSRNOG00000007519	1964.47	0.677147	0.127513	5.31044	1.09e-07	7.9e-06	Tmem43
ENSRNOG00000037275	33.8439	2.43289	0.458311	5.30839	1.11e-07	7.96e-06	Tlcd2
ENSRNOG00000014288	4899.8	2.02889	0.382991	5.29749	1.17e-07	8.42e-06	Fn1
ENSRNOG00000009433	100.882	1.80996	0.342463	5.28513	1.26e-07	8.98e-06	Ccdc109b
ENSRNOG00000008412	151.004	2.49623	0.474933	5.25596	1.47e-07	1.05e-05	Gprc5a
ENSRNOG00000015845	7572.95	1.7533	0.333609	5.25554	1.48e-07	1.05e-05	Fam129b
ENSRNOG00000039593	135.325	2.07991	0.396188	5.2498	1.52e-07	1.08e-05	Ecscr
ENSRNOG00000002218	396.89	1.20937	0.230494	5.24686	1.55e-07	1.09e-05	Stbd1
ENSRNOG00000004649	290	2.48924	0.475134	5.23902	1.61e-07	1.13e-05	Il1b
ENSRNOG00000037085	177.667	2.84688	0.543946	5.23376	1.66e-07	1.16e-05	Xirp1
ENSRNOG00000020129	31.4919	-1.7411	0.332995	-5.2286	1.71e-07	1.19e-05	Cdh3
ENSRNOG00000007062	442.439	1.58031	0.302562	5.22311	1.76e-07	1.22e-05	Rin3
ENSRNOG00000045595	123.619	1.45125	0.277907	5.22207	1.77e-07	1.22e-05	Tnfsf9
ENSRNOG00000007545	1442.7	1.90572	0.365615	5.21239	1.86e-07	1.28e-05	Angptl4
ENSRNOG00000042944	153.62	2.08527	0.400248	5.20993	1.89e-07	1.3e-05	Cenpw
ENSRNOG00000030238	4709.58	-0.83561	0.160528	-5.20538	1.94e-07	1.32e-05	Fndc5
ENSRNOG00000008586	56.9995	2.3058	0.443881	5.19464	2.05e-07	1.4e-05	Aldh1l2
ENSRNOG00000021474	272.654	-1.65766	0.319246	-5.19243	2.08e-07	1.41e-05	Siglec5
ENSRNOG00000023528	32.7612	1.93953	0.373603	5.19143	2.09e-07	1.41e-05	Hrasls5
ENSRNOG00000007290	56439.4	-0.854935	0.164761	-5.18893	2.12e-07	1.43e-05	Atp1a2
ENSRNOG00000036726	38.6628	2.20445	0.425045	5.18638	2.14e-07	1.44e-05	Cd300e
ENSRNOG00000023195	9.56096	2.85128	0.55004	5.18377	2.17e-07	1.46e-05	Defb29
ENSRNOG00000046452	1405.25	2.02854	0.391567	5.18057	2.21e-07	1.48e-05	Fcgr2b
ENSRNOG00000018842	48.2869	2.79587	0.539895	5.17855	2.24e-07	1.49e-05	Pou4f3
ENSRNOG00000021847	142.69	1.69668	0.327761	5.1766	2.26e-07	1.5e-05	Ska3
ENSRNOG00000018421	900.352	1.03375	0.199832	5.17307	2.3e-07	1.52e-05	Aen
ENSRNOG00000038166	3423.61	-0.466083	0.0902548	-5.16408	2.42e-07	1.59e-05	Ptgr2
ENSRNOG00000008045	157.851	2.33903	0.453639	5.15615	2.52e-07	1.65e-05	Slamf9
ENSRNOG00000001607	2101.63	2.29074	0.445297	5.14429	2.69e-07	1.75e-05	Adamts1
ENSRNOG00000011039	205.14	2.22546	0.432952	5.14019	2.74e-07	1.79e-05	Gch1
ENSRNOG00000011559	13770	1.35308	0.263639	5.13233	2.86e-07	1.85e-05	Cnn3
ENSRNOG00000017410	45.6559	2.51529	0.490109	5.1321	2.87e-07	1.85e-05	Loxhd1
ENSRNOG00000004317	123.554	-1.23876	0.241606	-5.12721	2.94e-07	1.9e-05	Vipr2
ENSRNOG00000020701	170.438	1.36574	0.26645	5.12569	2.96e-07	1.9e-05	Brca1
ENSRNOG00000028841	36.9074	1.77351	0.345993	5.12588	2.96e-07	1.9e-05	Mt1m
ENSRNOG00000005038	77.6968	1.59268	0.311053	5.12029	3.05e-07	1.95e-05	Ube2t
ENSRNOG00000016044	34.3403	2.78003	0.543453	5.1155	3.13e-07	1.99e-05	Mab21l3
ENSRNOG00000011042	47.497	-1.87658	0.36725	-5.10982	3.22e-07	2.04e-05	RGD1560925
ENSRNOG00000061739	29.5972	2.18412	0.42755	5.10846	3.25e-07	2.05e-05	Klrk1
ENSRNOG00000002919	156698	2.08956	0.409172	5.10679	3.28e-07	2.06e-05	Gfap
ENSRNOG00000054702	40.0727	2.06171	0.403769	5.10617	3.29e-07	2.06e-05	AABR07068198.2
ENSRNOG00000015948	224.56	1.87527	0.367469	5.1032	3.34e-07	2.09e-05	Slc1a5
ENSRNOG00000018815	93.959	1.57492	0.308732	5.10125	3.37e-07	2.1e-05	Plk1
ENSRNOG00000014061	1079.75	2.49072	0.488461	5.09911	3.41e-07	2.12e-05	Dusp5
ENSRNOG00000009785	268.879	1.95247	0.383207	5.09508	3.49e-07	2.15e-05	Cdkn3
ENSRNOG00000012109	743.203	1.21205	0.237895	5.09488	3.49e-07	2.15e-05	Fam105a
ENSRNOG00000058388	1107.71	2.23983	0.439619	5.09494	3.49e-07	2.15e-05	Zfp36
ENSRNOG00000051163	34.0019	2.55678	0.501947	5.09372	3.51e-07	2.15e-05	Rn60_10_0705.2
ENSRNOG00000017912	109.548	-1.0199	0.200379	-5.08985	3.58e-07	2.18e-05	Atp2a3
ENSRNOG00000023005	114.474	2.3319	0.458135	5.08998	3.58e-07	2.18e-05	LOC681325
ENSRNOG00000009912	382.022	2.15204	0.422865	5.08921	3.6e-07	2.18e-05	Fgr
ENSRNOG00000037509	134.462	1.15553	0.227108	5.08802	3.62e-07	2.19e-05	Chek2
ENSRNOG00000028415	179.635	1.56604	0.307832	5.08733	3.63e-07	2.19e-05	Cdc20
ENSRNOG00000013148	123.159	1.13787	0.22377	5.085	3.68e-07	2.21e-05	Rad54l
ENSRNOG00000058470	857.545	1.41212	0.277813	5.08298	3.72e-07	2.23e-05	Col12a1
ENSRNOG00000017277	238.572	2.52537	0.49693	5.08195	3.74e-07	2.23e-05	Igsf6
ENSRNOG00000014987	241.896	1.98684	0.391052	5.08076	3.76e-07	2.23e-05	Mdfi
ENSRNOG00000033153	47.7096	2.6414	0.519887	5.08071	3.76e-07	2.23e-05	Sfn
ENSRNOG00000010181	199.204	2.62369	0.51672	5.07759	3.82e-07	2.26e-05	Clec4d
ENSRNOG00000061394	92.8521	2.75498	0.542536	5.07796	3.82e-07	2.26e-05	Clec4e
ENSRNOG00000046121	11.3269	2.54531	0.501822	5.07214	3.93e-07	2.32e-05	Igsf7
ENSRNOG00000019890	257.436	1.81486	0.357977	5.06977	3.98e-07	2.34e-05	Folr2
ENSRNOG00000033192	266.107	2.38902	0.472811	5.05281	4.35e-07	2.55e-05	Osmr
ENSRNOG00000058645	1785.6	1.94264	0.385106	5.04442	4.55e-07	2.65e-05	Tnc
ENSRNOG00000020877	16.1124	2.61116	0.517766	5.04312	4.58e-07	2.66e-05	Pyy
ENSRNOG00000007319	60.818	2.11768	0.420095	5.04094	4.63e-07	2.69e-05	Trib3
ENSRNOG00000036877	47.6066	2.03724	0.404907	5.03138	4.87e-07	2.81e-05	Clca4l
ENSRNOG00000049034	292.852	2.20851	0.438973	5.03107	4.88e-07	2.81e-05	Ptrh1
ENSRNOG00000019264	1718.78	1.2286	0.244643	5.022	5.11e-07	2.94e-05	Ltbr
ENSRNOG00000037449	165.815	1.75389	0.349588	5.01703	5.25e-07	3.01e-05	Pole
ENSRNOG00000043486	127.489	1.8644	0.371748	5.01524	5.3e-07	3.03e-05	Tnfrsf26
ENSRNOG00000028259	248.17	2.80988	0.560834	5.01018	5.44e-07	3.1e-05	Mcemp1
ENSRNOG00000053850	110.16	2.12109	0.423948	5.00318	5.64e-07	3.2e-05	Rdh5
ENSRNOG00000010105	486.686	2.19051	0.437987	5.00131	5.69e-07	3.22e-05	S100a11
ENSRNOG00000014465	176.85	1.77373	0.354809	4.9991	5.76e-07	3.24e-05	Oca2
ENSRNOG00000019620	126.967	1.36285	0.272684	4.99791	5.8e-07	3.24e-05	Pmf1
ENSRNOG00000020470	442.29	1.0803	0.216162	4.99762	5.8e-07	3.24e-05	Slc25a24
ENSRNOG00000051216	161.021	2.43414	0.486959	4.99865	5.77e-07	3.24e-05	Rn60_X_0663.2
ENSRNOG00000061818	11.776	2.62683	0.525537	4.99837	5.78e-07	3.24e-05	Wnt1
ENSRNOG00000020229	1122.44	1.49276	0.299491	4.98434	6.22e-07	3.45e-05	Homer3
ENSRNOG00000037247	922.622	1.22704	0.246171	4.98449	6.21e-07	3.45e-05	Rras
ENSRNOG00000017679	681.075	-1.4375	0.288594	-4.98105	6.32e-07	3.5e-05	Cckbr
ENSRNOG00000011452	41279.7	-0.849139	0.170645	-4.97605	6.49e-07	3.58e-05	Aldoc
ENSRNOG00000005809	1484.7	1.19473	0.240161	4.9747	6.53e-07	3.59e-05	Arhgdib
ENSRNOG00000020811	1400.3	1.07859	0.217094	4.96832	6.75e-07	3.7e-05	Il6r
ENSRNOG00000013805	408.097	1.88658	0.379839	4.9668	6.81e-07	3.72e-05	Tnip2
ENSRNOG00000002525	8540.16	1.95478	0.393883	4.96284	6.95e-07	3.78e-05	Ptgs2
ENSRNOG00000013748	56.776	2.34943	0.473361	4.96329	6.93e-07	3.78e-05	Trem3
ENSRNOG00000007139	349.461	-1.74194	0.351178	-4.96029	7.04e-07	3.81e-05	Ttpa
ENSRNOG00000006483	1121.42	0.894161	0.180471	4.9546	7.25e-07	3.92e-05	Heatr5a
ENSRNOG00000005727	115.716	1.10823	0.223762	4.95271	7.32e-07	3.94e-05	Galnt3
ENSRNOG00000019780	257.894	1.95921	0.395877	4.94904	7.46e-07	4.01e-05	Sypl2
ENSRNOG00000057092	685.713	2.16247	0.437095	4.94737	7.52e-07	4.03e-05	Slfn3
ENSRNOG00000018615	79.7116	1.77669	0.359551	4.9414	7.76e-07	4.14e-05	Cenph
ENSRNOG00000026087	44.127	-1.77164	0.358544	-4.94121	7.76e-07	4.14e-05	Igfn1
ENSRNOG00000057822	49.3876	2.1678	0.439128	4.9366	7.95e-07	4.22e-05	Rn60_20_0058.5
ENSRNOG00000056562	1782.99	-0.840453	0.170282	-4.93565	7.99e-07	4.23e-05	Olfml1
ENSRNOG00000016496	2086.94	2.06797	0.419531	4.92924	8.26e-07	4.36e-05	Ctsc
ENSRNOG00000054420	44.608	2.04424	0.415024	4.9256	8.41e-07	4.43e-05	Vdr
ENSRNOG00000024382	900.655	1.9227	0.390547	4.92311	8.52e-07	4.48e-05	Fcgr3a
ENSRNOG00000010918	834.35	1.0208	0.207418	4.92144	8.59e-07	4.5e-05	Cebpa
ENSRNOG00000013987	2694.13	1.68856	0.343204	4.91999	8.65e-07	4.52e-05	Sbno2
ENSRNOG00000000855	87.8536	2.05458	0.417703	4.91875	8.71e-07	4.54e-05	Lst1
ENSRNOG00000057996	8409.76	-0.921759	0.187532	-4.91521	8.87e-07	4.61e-05	Phactr3
ENSRNOG00000013914	47.7066	1.73296	0.352932	4.91018	9.1e-07	4.72e-05	Gpr132
ENSRNOG00000054860	378.946	1.9181	0.391053	4.90495	9.35e-07	4.83e-05	Clec12a
ENSRNOG00000003703	619.239	1.75323	0.358045	4.89668	9.75e-07	5.03e-05	Mcm6
ENSRNOG00000037214	334.238	-0.954223	0.19494	-4.89497	9.83e-07	5.06e-05	Sgk494
ENSRNOG00000010897	4811	1.16556	0.23846	4.88784	1.02e-06	5.23e-05	Nek6
ENSRNOG00000001833	1258.95	1.08923	0.222929	4.88601	1.03e-06	5.26e-05	Mcm4
ENSRNOG00000033528	299.43	1.99034	0.407672	4.8822	1.05e-06	5.35e-05	Tll1
ENSRNOG00000057347	646.237	1.89105	0.38738	4.88164	1.05e-06	5.35e-05	Cebpb
ENSRNOG00000029865	87.8395	2.3864	0.489236	4.87781	1.07e-06	5.44e-05	Prss56
ENSRNOG00000030930	153.85	1.84763	0.379021	4.87473	1.09e-06	5.51e-05	Samsn1
ENSRNOG00000032446	100.729	1.3762	0.282514	4.87127	1.11e-06	5.6e-05	Recql4
ENSRNOG00000000991	4434.86	1.60709	0.330254	4.86623	1.14e-06	5.71e-05	Arpc1b
ENSRNOG00000005275	255.466	1.30144	0.267434	4.8664	1.14e-06	5.71e-05	Shmt1
ENSRNOG00000016696	428.942	1.77686	0.365359	4.86332	1.15e-06	5.76e-05	Angpt2
ENSRNOG00000018822	75.0051	-1.8178	0.373752	-4.86365	1.15e-06	5.76e-05	Slc5a5
ENSRNOG00000003802	88.1328	1.60306	0.330499	4.85043	1.23e-06	6.14e-05	Pttg1
ENSRNOG00000007178	153.315	2.38865	0.492747	4.84761	1.25e-06	6.21e-05	Cd8a
ENSRNOG00000014297	5892.01	1.41469	0.292082	4.84345	1.28e-06	6.32e-05	Sdc4
ENSRNOG00000048636	44.9286	2.11041	0.436212	4.83803	1.31e-06	6.48e-05	Il2rb
ENSRNOG00000011406	77.0404	2.39147	0.494714	4.83405	1.34e-06	6.58e-05	Ccl4
ENSRNOG00000037957	1419.34	-1.50125	0.310569	-4.83389	1.34e-06	6.58e-05	Aifm3
ENSRNOG00000015078	1384.38	1.71082	0.354158	4.83068	1.36e-06	6.66e-05	Ifitm3
ENSRNOG00000015921	153.966	1.48727	0.307897	4.83041	1.36e-06	6.66e-05	Esco2
ENSRNOG00000056448	44.9677	2.43541	0.504331	4.82898	1.37e-06	6.7e-05	AABR07062033.1
ENSRNOG00000060703	47.9015	2.22134	0.460156	4.82736	1.38e-06	6.73e-05	Troap
ENSRNOG00000058847	73.2876	1.85262	0.383841	4.82654	1.39e-06	6.74e-05	AABR07044001.4
ENSRNOG00000054251	930.214	2.2577	0.46838	4.82024	1.43e-06	6.94e-05	Clec7a
ENSRNOG00000056219	311.833	2.28574	0.474272	4.81946	1.44e-06	6.95e-05	Olr1
ENSRNOG00000014948	70.8094	2.03693	0.42281	4.8176	1.45e-06	7e-05	Osgin1
ENSRNOG00000019147	557.525	1.1764	0.244341	4.81456	1.48e-06	7.09e-05	Stom
ENSRNOG00000019728	1402.8	1.91663	0.398157	4.81376	1.48e-06	7.1e-05	Itgam
ENSRNOG00000006995	1042.02	1.56729	0.325958	4.80827	1.52e-06	7.28e-05	Ano6
ENSRNOG00000027924	57.5144	2.68952	0.559529	4.80676	1.53e-06	7.32e-05	Fam83g
ENSRNOG00000020918	3145.78	1.38892	0.289424	4.79889	1.6e-06	7.59e-05	Ccnd1
ENSRNOG00000008816	4759.41	2.15931	0.450482	4.79334	1.64e-06	7.78e-05	Gpnmb
ENSRNOG00000013634	918.202	1.49496	0.312009	4.7914	1.66e-06	7.84e-05	Myd88
ENSRNOG00000010278	100.632	2.43437	0.50822	4.78998	1.67e-06	7.88e-05	Il6
ENSRNOG00000008439	22.4911	2.67538	0.558902	4.78685	1.69e-06	7.98e-05	Gprc5d
ENSRNOG00000038035	227.204	1.29341	0.270341	4.78437	1.72e-06	8.06e-05	Kif4a
ENSRNOG00000003486	124.201	2.40245	0.502286	4.78304	1.73e-06	8.09e-05	Mnda
ENSRNOG00000024390	95.9782	2.43642	0.509978	4.7775	1.77e-06	8.3e-05	Osm
ENSRNOG00000005936	186.484	1.48014	0.310126	4.77272	1.82e-06	8.48e-05	Foxm1
ENSRNOG00000008409	666.815	1.51768	0.31826	4.76866	1.85e-06	8.63e-05	Myo1f
ENSRNOG00000008180	1497.48	1.15204	0.241683	4.76673	1.87e-06	8.69e-05	Lyn
ENSRNOG00000059463	5630.79	1.10942	0.232807	4.76542	1.88e-06	8.73e-05	Slc39a1
ENSRNOG00000014683	102.017	1.42416	0.298938	4.76407	1.9e-06	8.76e-05	Il1rl2
ENSRNOG00000028801	203.111	1.61876	0.339964	4.76158	1.92e-06	8.85e-05	Gsap
ENSRNOG00000001309	1345.28	-1.36702	0.287459	-4.75554	1.98e-06	9.1e-05	Camkk2
ENSRNOG00000046191	31.2878	1.90318	0.400662	4.75008	2.03e-06	9.32e-05	Mb21d1
ENSRNOG00000015082	20.6071	2.64825	0.558215	4.74415	2.09e-06	9.58e-05	Nlrp10
ENSRNOG00000005871	668.819	2.36001	0.498195	4.73712	2.17e-06	9.89e-05	Il1rn
ENSRNOG00000024207	1406.43	1.24066	0.261992	4.7355	2.19e-06	9.95e-05	Fgfrl1
ENSRNOG00000047349	84.4111	1.96359	0.415356	4.7275	2.27e-06	0.000103242	Ms4a6c
ENSRNOG00000057451	358.53	2.18657	0.463016	4.72245	2.33e-06	0.00010559	Itga5
ENSRNOG00000036689	12304.9	0.894934	0.189559	4.72114	2.35e-06	0.000106023	P4hb
ENSRNOG00000057458	14.1556	2.17847	0.461623	4.71914	2.37e-06	0.000106812	Oip5
ENSRNOG00000004440	87.0944	1.43179	0.303432	4.71864	2.37e-06	0.000106823	Fignl1
ENSRNOG00000032895	155.733	-1.65481	0.350745	-4.71799	2.38e-06	0.000106915	Cyp4f4
ENSRNOG00000024426	242.202	-1.23649	0.262295	-4.71412	2.43e-06	0.000108454	Mro
ENSRNOG00000059461	241.973	1.47663	0.313229	4.71423	2.43e-06	0.000108454	B4galt1
ENSRNOG00000019368	46.2159	2.18474	0.463529	4.71328	2.44e-06	0.00010865	Scnn1a
ENSRNOG00000052407	197.321	1.01699	0.215888	4.71073	2.47e-06	0.00010976	Btk
ENSRNOG00000061182	142.713	2.45041	0.520519	4.70763	2.51e-06	0.000111185	Gabre
ENSRNOG00000002771	7.05961	2.66692	0.567803	4.69691	2.64e-06	0.000116906	Ereg
ENSRNOG00000018740	790.939	1.47894	0.31516	4.69268	2.7e-06	0.000119078	Ugt1a8
ENSRNOG00000007541	234.227	1.58486	0.338149	4.68687	2.77e-06	0.00012222	Fhl3
ENSRNOG00000018564	697.195	1.00472	0.214682	4.68006	2.87e-06	0.000126065	Nup93
ENSRNOG00000011901	995.645	2.31947	0.495912	4.67717	2.91e-06	0.000127559	Rrad
ENSRNOG00000025581	52.4649	2.30198	0.492648	4.67266	2.97e-06	0.000130095	Vwa2
ENSRNOG00000037851	505.955	1.51823	0.325686	4.66164	3.14e-06	0.000136941	Spidr
ENSRNOG00000037076	16.733	2.38411	0.511664	4.65952	3.17e-06	0.000138047	LOC689757
ENSRNOG00000060475	96.1938	1.4304	0.307207	4.65613	3.22e-06	0.000140019	AABR07001555.1
ENSRNOG00000022565	141.122	2.24685	0.482841	4.65339	3.27e-06	0.000141569	Lrrc25
ENSRNOG00000034174	29.516	1.63445	0.35143	4.65087	3.31e-06	0.000142985	Bpifb4
ENSRNOG00000036728	47.5072	2.38076	0.51249	4.64548	3.39e-06	0.000146437	Cd300lb
ENSRNOG00000014751	903.301	1.63092	0.351348	4.64189	3.45e-06	0.000148673	Ret
ENSRNOG00000021370	37.6642	1.61965	0.349374	4.63587	3.55e-06	0.000152717	Ccdc69
ENSRNOG00000012582	973.384	1.28679	0.277866	4.63097	3.64e-06	0.000156028	Eif4ebp1
ENSRNOG00000017438	1399.58	1.19839	0.258934	4.62818	3.69e-06	0.000157791	Gfra1
ENSRNOG00000019466	129.212	2.00631	0.433651	4.62657	3.72e-06	0.000158667	Agpat2
ENSRNOG00000013945	1435.48	1.37051	0.296693	4.6193	3.85e-06	0.000163961	Itpkc
ENSRNOG00000003657	75.7803	1.12119	0.243319	4.6079	4.07e-06	0.000172436	Pkmyt1
ENSRNOG00000048932	263.702	1.82822	0.396721	4.60833	4.06e-06	0.000172436	Smagp
ENSRNOG00000042526	53.2419	1.32609	0.288041	4.60382	4.15e-06	0.000175461	Wfdc6a
ENSRNOG00000033143	28.2614	2.07287	0.450642	4.59981	4.23e-06	0.000178482	Cep295nl
ENSRNOG00000060100	159.008	1.28585	0.279727	4.59679	4.29e-06	0.000180687	Casc5
ENSRNOG00000048723	1241.31	0.910505	0.198334	4.59078	4.42e-06	0.000185152	Pros1
ENSRNOG00000054218	110.373	1.88324	0.41022	4.59081	4.42e-06	0.000185152	Il18rap
ENSRNOG00000014956	394.133	1.40448	0.306155	4.58749	4.49e-06	0.00018768	Slc11a1
ENSRNOG00000027125	157.928	1.65405	0.360705	4.5856	4.53e-06	0.000188966	Mboat1
ENSRNOG00000013794	1737.53	1.70732	0.37243	4.58427	4.56e-06	0.000189761	Rbp1
ENSRNOG00000032178	22.2852	2.15106	0.469472	4.58188	4.61e-06	0.000191527	Cenpa
ENSRNOG00000002520	2975.38	1.45901	0.318495	4.58096	4.63e-06	0.000191949	Litaf
ENSRNOG00000036826	16.9097	2.51092	0.548844	4.57493	4.76e-06	0.000197132	Glycam1
ENSRNOG00000053667	3.3161	2.51646	0.551584	4.56224	5.06e-06	0.000208986	AABR07029220.1
ENSRNOG00000015160	531.153	1.85969	0.408106	4.55687	5.19e-06	0.000213934	Gem
ENSRNOG00000015278	3872.08	1.42885	0.313697	4.55486	5.24e-06	0.000215525	Myl12a
ENSRNOG00000014960	52.9039	1.91682	0.421222	4.55061	5.35e-06	0.00021945	Bard1
ENSRNOG00000007350	635.751	1.46958	0.323019	4.54953	5.38e-06	0.000220107	Rac2
ENSRNOG00000012172	494.028	1.40375	0.308595	4.54885	5.39e-06	0.000220345	Spi1
ENSRNOG00000001193	48.8366	1.76003	0.386966	4.54828	5.41e-06	0.000220475	Hsf2bp
ENSRNOG00000047023	627.686	-0.942868	0.207771	-4.53801	5.68e-06	0.000230984	Aldh1l1
ENSRNOG00000018346	65.1813	1.79811	0.396327	4.53694	5.71e-06	0.000231664	Agtr1a
ENSRNOG00000012761	45.8344	-1.23699	0.272895	-4.53283	5.82e-06	0.000235725	Ak8
ENSRNOG00000011459	172.561	1.70281	0.375865	4.53037	5.89e-06	0.000237979	Rhbdf2
ENSRNOG00000016875	2354.06	-0.66564	0.147452	-4.51429	6.35e-06	0.000256226	Cbx7
ENSRNOG00000022707	211.838	1.81445	0.402101	4.51241	6.41e-06	0.000257959	Pmp2
ENSRNOG00000012630	6939.32	1.64492	0.364931	4.50748	6.56e-06	0.000263477	Rhoc
ENSRNOG00000029370	9090.87	-0.882805	0.196056	-4.50283	6.71e-06	0.000268739	Abhd3
ENSRNOG00000001242	2084.07	-1.11604	0.247922	-4.50155	6.75e-06	0.000269415	Gstt3
ENSRNOG00000001451	10.0474	-2.38708	0.530296	-4.50141	6.75e-06	0.000269415	Fkbp6
ENSRNOG00000027855	36.3476	2.51259	0.558368	4.49989	6.8e-06	0.000270777	Fcar
ENSRNOG00000059467	162.462	1.02771	0.2288	4.49174	7.06e-06	0.000280762	AABR07033564.1
ENSRNOG00000031662	441.806	1.44469	0.321697	4.49082	7.09e-06	0.000281389	Slc6a5
ENSRNOG00000011167	199.783	1.46214	0.325785	4.48805	7.19e-06	0.000284055	Wdhd1
ENSRNOG00000015799	26.7914	-1.84557	0.411229	-4.48793	7.19e-06	0.000284055	AC095078.1
ENSRNOG00000003716	63.0416	2.04888	0.457082	4.48251	7.38e-06	0.000290768	Batf3
ENSRNOG00000039204	49.2284	2.357	0.526592	4.47594	7.61e-06	0.000299232	Pram1
ENSRNOG00000050534	406.617	0.978739	0.218735	4.47454	7.66e-06	0.000300583	Gcnt1
ENSRNOG00000051356	379.254	-0.958596	0.214287	-4.47342	7.7e-06	0.000301545	Rn60_X_0744.3
ENSRNOG00000026306	249.925	1.96718	0.439833	4.47257	7.73e-06	0.00030193	Clec5a
ENSRNOG00000038916	143.903	1.20065	0.268466	4.47227	7.74e-06	0.00030193	Dram1
ENSRNOG00000013588	79.0146	2.48271	0.555313	4.47083	7.79e-06	0.000303354	Glra1
ENSRNOG00000055716	81.5607	2.18157	0.488633	4.46464	8.02e-06	0.000311612	Oscar
ENSRNOG00000022499	94.8708	1.98511	0.444984	4.46108	8.15e-06	0.000316123	Sgol1
ENSRNOG00000022507	3882.73	0.815796	0.182885	4.46069	8.17e-06	0.000316123	Twf1
ENSRNOG00000005731	165.2	1.61197	0.361671	4.45701	8.31e-06	0.000320949	Birc3
ENSRNOG00000043416	218.35	2.14341	0.481152	4.45475	8.4e-06	0.000323703	Bcl3
ENSRNOG00000010144	7.00462	2.3867	0.535979	4.45297	8.47e-06	0.000325728	AABR07019399.1
ENSRNOG00000003237	1801.9	-0.94994	0.21364	-4.44645	8.73e-06	0.000335105	Tp53bp2
ENSRNOG00000020653	538.63	1.07364	0.241496	4.44581	8.76e-06	0.000335423	S1pr2
ENSRNOG00000028545	192.47	1.96339	0.441912	4.44294	8.87e-06	0.000339248	Ahnak2
ENSRNOG00000003895	736.474	2.02332	0.455567	4.44133	8.94e-06	0.00034111	Rgs1
ENSRNOG00000017259	381.707	1.31176	0.295487	4.4393	9.03e-06	0.000343097	Tacc3
ENSRNOG00000017453	1137.1	0.910643	0.205139	4.43916	9.03e-06	0.000343097	Ptpn2
ENSRNOG00000020298	778.863	1.73244	0.390296	4.4388	9.05e-06	0.000343097	Bag3
ENSRNOG00000007310	40.1084	1.69855	0.38297	4.4352	9.2e-06	0.000347488	Klrb1b
ENSRNOG00000019270	387.21	1.34655	0.303605	4.43521	9.2e-06	0.000347488	P2ry6
ENSRNOG00000011184	324.843	-1.35344	0.305195	-4.43465	9.22e-06	0.000347685	Slc13a4
ENSRNOG00000021161	767.854	1.42425	0.321286	4.43295	9.3e-06	0.000349749	Fermt3
ENSRNOG00000048250	827.328	1.24765	0.281571	4.43105	9.38e-06	0.000352155	Tmem159
ENSRNOG00000013683	6328.7	-0.812168	0.183324	-4.43024	9.41e-06	0.000352786	S1pr1
ENSRNOG00000003975	7838.67	1.00017	0.225806	4.42934	9.45e-06	0.00035356	Pfn1
ENSRNOG00000031716	8.12894	-1.89672	0.428732	-4.42403	9.69e-06	0.000361669	AABR07072539.1
ENSRNOG00000010584	1406.62	0.848909	0.191977	4.42192	9.78e-06	0.0003645	Tmem123
ENSRNOG00000039415	469.841	0.965926	0.218658	4.41752	9.98e-06	0.000371279	Fchsd1
ENSRNOG00000025198	74.5231	1.42583	0.322936	4.4152	1.01e-05	0.000374554	Gas2l3
ENSRNOG00000008116	11646.1	-1.19058	0.26987	-4.41168	1.03e-05	0.000379957	Ppap2b
ENSRNOG00000010389	69606.5	-0.774525	0.175726	-4.40757	1.05e-05	0.000386479	Ndrg2
ENSRNOG00000020822	3727	-0.556288	0.126258	-4.40598	1.05e-05	0.000388579	Atp8b2
ENSRNOG00000005214	1268.92	1.27306	0.289097	4.40358	1.06e-05	0.000392142	Plek
ENSRNOG00000015992	77.4527	2.48428	0.565248	4.39502	1.11e-05	0.000407129	Ccl20
ENSRNOG00000024346	21.9299	1.9599	0.44603	4.3941	1.11e-05	0.00040808	Plet1
ENSRNOG00000054286	109.797	2.00831	0.457113	4.39346	1.12e-05	0.000408487	Rrm2
ENSRNOG00000004029	125.888	1.7897	0.407659	4.39018	1.13e-05	0.000413914	Pvrl4
ENSRNOG00000003388	137.05	2.02772	0.462294	4.38622	1.15e-05	0.000420703	Cenpf
ENSRNOG00000010156	2334.95	-0.956538	0.218296	-4.38183	1.18e-05	0.000426863	Snapc5
ENSRNOG00000012228	1343.13	0.898388	0.205027	4.38181	1.18e-05	0.000426863	Skap2
ENSRNOG00000039447	55.2886	2.43264	0.555114	4.38224	1.17e-05	0.000426863	Pate4
ENSRNOG00000010701	42.0137	1.56966	0.358685	4.37617	1.21e-05	0.000434074	Depdc1b
ENSRNOG00000015671	21.6082	1.72759	0.394769	4.3762	1.21e-05	0.000434074	Tectb
ENSRNOG00000020478	907.262	-1.15393	0.263689	-4.3761	1.21e-05	0.000434074	Camk4
ENSRNOG00000024661	1367.57	0.92127	0.210474	4.37713	1.2e-05	0.000434074	Hn1l
ENSRNOG00000031689	86.0043	1.62166	0.370539	4.37648	1.21e-05	0.000434074	Trim15
ENSRNOG00000007089	10661.1	1.10572	0.252698	4.37567	1.21e-05	0.000434111	Lgmn
ENSRNOG00000026607	51.9731	2.05709	0.470242	4.37453	1.22e-05	0.000435569	Tnfsf18
ENSRNOG00000019822	1820.31	1.72935	0.395431	4.37331	1.22e-05	0.00043718	Gadd45b
ENSRNOG00000012698	2139.58	1.14495	0.26198	4.37038	1.24e-05	0.000441944	Chsy1
ENSRNOG00000015599	175.6	1.44085	0.329703	4.37013	1.24e-05	0.000441944	Mall
ENSRNOG00000020587	855.563	1.01069	0.231376	4.36819	1.25e-05	0.000445057	Efemp2
ENSRNOG00000002425	355.433	1.28988	0.295524	4.36474	1.27e-05	0.000451301	Pctp
ENSRNOG00000053498	79.3668	1.2794	0.293163	4.36412	1.28e-05	0.00045174	Dnajc22
ENSRNOG00000031163	788.222	1.58088	0.362776	4.35772	1.31e-05	0.000464294	Nfkbiz
ENSRNOG00000018659	650.098	1.10947	0.254786	4.35454	1.33e-05	0.000470216	Csf1
ENSRNOG00000061345	161.765	-2.05839	0.472863	-4.35303	1.34e-05	0.000472594	AABR07027243.1
ENSRNOG00000022800	315.293	1.14492	0.263199	4.35	1.36e-05	0.000478286	Sp140
ENSRNOG00000050071	214.724	1.48062	0.340753	4.34513	1.39e-05	0.000488125	Cdc45
ENSRNOG00000026502	89.3697	1.34077	0.308736	4.34278	1.41e-05	0.00049248	Dscc1
ENSRNOG00000026143	60.7655	1.76495	0.406526	4.34154	1.41e-05	0.000494353	Ckap2l
ENSRNOG00000013090	3532.89	2.04607	0.471424	4.3402	1.42e-05	0.000496468	Gadd45g
ENSRNOG00000060061	636.714	-1.33756	0.308296	-4.33855	1.43e-05	0.000499293	Sowaha
ENSRNOG00000006615	1011.19	0.715331	0.164966	4.33624	1.45e-05	0.000502468	Mtap
ENSRNOG00000007292	130.057	0.928104	0.214048	4.33596	1.45e-05	0.000502468	Spdl1
ENSRNOG00000008596	115.587	-1.20468	0.277816	-4.33623	1.45e-05	0.000502468	Ttll9
ENSRNOG00000024846	581.534	1.42971	0.330028	4.3321	1.48e-05	0.000510437	Ier5l
ENSRNOG00000016632	44.8792	2.4535	0.566863	4.32821	1.5e-05	0.000518581	Dsg3
ENSRNOG00000001691	31.2158	2.25165	0.520285	4.32773	1.51e-05	0.000518784	Cldn14
ENSRNOG00000008141	16.8742	2.45953	0.568619	4.32544	1.52e-05	0.000523241	Nppb
ENSRNOG00000000800	2889.45	0.799494	0.184964	4.32243	1.54e-05	0.00052853	Man1a1
ENSRNOG00000034015	7113.49	0.826998	0.191317	4.32265	1.54e-05	0.00052853	Capn2
ENSRNOG00000004786	145.495	-1.11133	0.257146	-4.32176	1.55e-05	0.000529192	Cyp4f1
ENSRNOG00000011445	545.577	1.16835	0.270629	4.31715	1.58e-05	0.000539394	Nkain1
ENSRNOG00000014426	1185.11	1.7969	0.416268	4.31669	1.58e-05	0.000539566	Lox
ENSRNOG00000038722	103.543	1.98314	0.459712	4.31388	1.6e-05	0.000545488	Tlr10
ENSRNOG00000012208	77.9402	2.08481	0.483489	4.31201	1.62e-05	0.000548911	Itgb7
ENSRNOG00000026387	11.0606	2.23183	0.517619	4.31171	1.62e-05	0.000548911	Ms4a12
ENSRNOG00000061910	1233.79	1.60455	0.372209	4.31087	1.63e-05	0.000550021	Igfbp3
ENSRNOG00000002240	2376.56	-0.485149	0.11259	-4.30897	1.64e-05	0.000553792	Dirc2
ENSRNOG00000013747	607.568	1.23075	0.285823	4.30598	1.66e-05	0.000560343	Sh3bp2
ENSRNOG00000015906	473.426	1.29731	0.301352	4.30496	1.67e-05	0.000561921	Tgif1
ENSRNOG00000006472	1984.39	1.13417	0.263521	4.30391	1.68e-05	0.00056362	Hspa2
ENSRNOG00000012804	4923.72	1.24008	0.288211	4.30267	1.69e-05	0.000564781	C1qc
ENSRNOG00000050792	1109.47	1.83615	0.426725	4.3029	1.69e-05	0.000564781	Tnfaip6
ENSRNOG00000037743	10.1968	2.44317	0.568394	4.29837	1.72e-05	0.000574843	LOC299277
ENSRNOG00000020849	57.562	1.71583	0.399307	4.29702	1.73e-05	0.000577344	Hcst
ENSRNOG00000013971	9279.41	-0.892748	0.207809	-4.29601	1.74e-05	0.000578978	Psat1
ENSRNOG00000028946	3079.84	-0.808527	0.188243	-4.29512	1.75e-05	0.000580282	Cdc42ep4
ENSRNOG00000012318	223.402	1.22634	0.286011	4.28775	1.8e-05	0.000598835	Aspm
ENSRNOG00000005424	6879.99	1.2625	0.294643	4.28484	1.83e-05	0.000605667	Odc1
ENSRNOG00000025371	349.187	1.16119	0.271053	4.284	1.84e-05	0.000606896	Spry1
ENSRNOG00000014080	225.539	1.21243	0.283078	4.28302	1.84e-05	0.000608522	Kif23
ENSRNOG00000016831	5298.13	0.954304	0.222842	4.28242	1.85e-05	0.000609129	Serpinh1
ENSRNOG00000005433	140.941	0.761619	0.177908	4.28098	1.86e-05	0.000612016	Shq1
ENSRNOG00000050404	2584.99	1.74237	0.407038	4.2806	1.86e-05	0.000612016	Pmepa1
ENSRNOG00000061483	19.7727	2.39629	0.560028	4.27887	1.88e-05	0.00061573	AABR07044412.1
ENSRNOG00000015415	3025.72	0.872098	0.2039	4.27709	1.89e-05	0.000619358	Rhoq
ENSRNOG00000021984	4523.21	-0.792904	0.185397	-4.2768	1.9e-05	0.000619358	Rgs7
ENSRNOG00000029055	248.02	1.0685	0.249903	4.27566	1.91e-05	0.000621465	Ttk
ENSRNOG00000020684	3391.79	1.04243	0.244012	4.27205	1.94e-05	0.000630536	Vat1
ENSRNOG00000015030	2610.4	1.11038	0.26005	4.26989	1.96e-05	0.00063558	Tjp2
ENSRNOG00000003866	335.448	1.54001	0.360951	4.26653	1.99e-05	0.000644124	Cxcr4
ENSRNOG00000007679	2124.67	1.00113	0.23476	4.26447	2e-05	0.00064901	Cyth4
ENSRNOG00000040350	105.898	2.34838	0.550739	4.26406	2.01e-05	0.000649093	Mir675
ENSRNOG00000006778	219.697	1.92126	0.451446	4.25579	2.08e-05	0.000672427	Mmp19
ENSRNOG00000042731	2445.08	-1.00622	0.236502	-4.25459	2.09e-05	0.000674894	Slc25a18
ENSRNOG00000014269	37.1803	2.39249	0.562767	4.2513	2.13e-05	0.000682578	Cxcr2
ENSRNOG00000054093	79.2071	2.08046	0.489329	4.25166	2.12e-05	0.000682578	AABR07005837.2
ENSRNOG00000001069	1449.01	0.822972	0.193642	4.24997	2.14e-05	0.000685476	Elavl1
ENSRNOG00000021303	1025.85	-0.866679	0.204082	-4.24671	2.17e-05	0.000694351	Lrrc48
ENSRNOG00000016897	1629.75	-0.769087	0.181187	-4.24472	2.19e-05	0.000695887	Rlbp1
ENSRNOG00000019110	7.96767	2.3196	0.546428	4.24503	2.19e-05	0.000695887	Ocstamp
ENSRNOG00000019202	390.045	1.37718	0.324445	4.24473	2.19e-05	0.000695887	PVR
ENSRNOG00000023397	98.5941	2.254	0.530987	4.24492	2.19e-05	0.000695887	LOC102552732
ENSRNOG00000037211	24.5442	2.14419	0.50522	4.24408	2.19e-05	0.000696708	Kif14
ENSRNOG00000018081	908.93	0.558319	0.131646	4.24106	2.22e-05	0.000704985	Lactb
ENSRNOG00000014902	71.0722	1.68321	0.396963	4.24023	2.23e-05	0.000706427	Stx11
ENSRNOG00000012957	4107.35	0.830745	0.196025	4.23795	2.26e-05	0.000712461	Sh3glb1
ENSRNOG00000014610	305.059	1.98477	0.468423	4.23713	2.26e-05	0.000713878	Anpep
ENSRNOG00000017484	61.655	1.3557	0.320211	4.23376	2.3e-05	0.000723456	Gja5
ENSRNOG00000005126	436.273	0.915444	0.216289	4.2325	2.31e-05	0.00072633	Pqlc3
ENSRNOG00000021771	26.0169	1.18044	0.278934	4.23197	2.32e-05	0.000726866	Trim29
ENSRNOG00000011716	102.175	-1.43009	0.338071	-4.23016	2.34e-05	0.00073032	Degs2
ENSRNOG00000014548	1670.69	1.21689	0.287656	4.23036	2.33e-05	0.00073032	Nedd9
ENSRNOG00000017510	6128.78	-0.961384	0.227316	-4.22928	2.34e-05	0.000731973	Mfge8
ENSRNOG00000011381	11498.3	-0.553843	0.13114	-4.22329	2.41e-05	0.000750482	Acsbg1
ENSRNOG00000032745	3.72298	2.39901	0.568345	4.22105	2.43e-05	0.000756764	Slc17a3
ENSRNOG00000021151	3057.25	1.46226	0.34646	4.22059	2.44e-05	0.000757081	Ppp1r14b
ENSRNOG00000034191	224.54	-1.63197	0.386743	-4.21978	2.45e-05	0.000758567	Fmo1
ENSRNOG00000000658	134.732	-1.23851	0.293769	-4.21595	2.49e-05	0.000769633	Acacb
ENSRNOG00000010098	58.8868	1.66839	0.395748	4.21578	2.49e-05	0.000769633	Plek2
ENSRNOG00000055786	11.8915	2.38608	0.566076	4.21513	2.5e-05	0.000770605	AABR07035194.1
ENSRNOG00000006079	266.17	1.06791	0.253409	4.21416	2.51e-05	0.000772662	Psd4
ENSRNOG00000017625	40.1559	2.22145	0.527248	4.21329	2.52e-05	0.000774407	Htr2b
ENSRNOG00000050780	538.059	1.06799	0.253713	4.20944	2.56e-05	0.000786423	Fpgs
ENSRNOG00000010516	193.823	2.17166	0.516124	4.20764	2.58e-05	0.000791472	Plau
ENSRNOG00000008936	114.935	1.67321	0.397768	4.20649	2.59e-05	0.000794216	Map3k6
ENSRNOG00000054086	27.0738	1.74111	0.413956	4.20603	2.6e-05	0.000794544	Sp5
ENSRNOG00000004766	1147.97	1.28175	0.305085	4.2013	2.65e-05	0.000810057	Glis2
ENSRNOG00000039494	341.779	-1.01917	0.242749	-4.19846	2.69e-05	0.000818971	Aass
ENSRNOG00000033747	476.645	0.946376	0.22552	4.19641	2.71e-05	0.000825079	Sp110
ENSRNOG00000017575	192.133	1.68548	0.402151	4.19116	2.78e-05	0.000843055	Gins2
ENSRNOG00000059260	89.8388	-1.67437	0.400104	-4.18485	2.85e-05	0.000865469	Sptbn5
ENSRNOG00000026252	32.136	1.4846	0.35548	4.17633	2.96e-05	0.000897075	E2f7
ENSRNOG00000000816	640.463	1.28504	0.307807	4.17483	2.98e-05	0.000901566	Ppp1r18
ENSRNOG00000018524	6192.25	1.40115	0.335789	4.1727	3.01e-05	0.000908602	Ezr
ENSRNOG00000031743	1249.58	1.2878	0.308862	4.1695	3.05e-05	0.000920012	Gbp2
ENSRNOG00000011821	7560.05	2.08272	0.500153	4.16415	3.13e-05	0.00094034	S100a4
ENSRNOG00000020848	2591.52	1.11969	0.269133	4.16037	3.18e-05	0.000954555	Adck4
ENSRNOG00000036758	246.965	-0.70844	0.170424	-4.15692	3.23e-05	0.000967553	Iqck
ENSRNOG00000000857	37.5904	1.5639	0.376697	4.15162	3.3e-05	0.00098867	Msh5
ENSRNOG00000007136	4520.25	0.66429	0.160122	4.14865	3.34e-05	0.001	Anxa7
ENSRNOG00000017710	60.8607	1.46489	0.353215	4.14731	3.36e-05	0.00100431	AC139642.1
ENSRNOG00000000824	939.534	0.901392	0.21741	4.14605	3.38e-05	0.00100828	Dse
ENSRNOG00000015411	329.882	1.61057	0.388585	4.14472	3.4e-05	0.00101101	Apobec1
ENSRNOG00000026647	1063.37	1.68091	0.405523	4.14505	3.4e-05	0.00101101	Cxcl16
ENSRNOG00000000485	837.4	1.02631	0.248024	4.13795	3.5e-05	0.00103965	Bak1
ENSRNOG00000024277	273.972	1.63415	0.394956	4.13754	3.51e-05	0.00103989	Card11
ENSRNOG00000037302	80.6715	1.56521	0.378494	4.13537	3.54e-05	0.00104814	Rad51
ENSRNOG00000042230	36.6245	2.12143	0.513151	4.13411	3.56e-05	0.00105226	Ncr2
ENSRNOG00000001785	3355.93	-0.847566	0.205246	-4.12951	3.64e-05	0.00107189	Etv5
ENSRNOG00000009388	1070.71	-1.45873	0.353332	-4.12852	3.65e-05	0.00107489	Sptssb
ENSRNOG00000022392	3460.95	1.42316	0.344814	4.12731	3.67e-05	0.00107818	Hspb8
ENSRNOG00000040300	2.55645	2.34315	0.567747	4.1271	3.67e-05	0.00107818	Raet1c
ENSRNOG00000057099	37.3253	-1.34999	0.327218	-4.12567	3.7e-05	0.00108325	AABR07006097.1
ENSRNOG00000019387	1255.46	1.23638	0.299729	4.12499	3.71e-05	0.00108358	Ifi30
ENSRNOG00000053511	5.04141	2.06275	0.500074	4.12489	3.71e-05	0.00108358	AABR07017113.1
ENSRNOG00000011346	536.951	1.46167	0.355045	4.11687	3.84e-05	0.00112029	Ehd2
ENSRNOG00000033433	1190.77	1.69148	0.410967	4.11586	3.86e-05	0.00112347	Csrnp1
ENSRNOG00000006068	1289.79	1.0729	0.260754	4.11462	3.88e-05	0.00112782	Tmem117
ENSRNOG00000013850	231.345	-1.86833	0.454285	-4.11269	3.91e-05	0.00113556	Hes5
ENSRNOG00000016412	5831.34	-0.909678	0.221223	-4.11205	3.92e-05	0.00113699	Fxyd6
ENSRNOG00000016041	37.3609	1.67145	0.406517	4.11164	3.93e-05	0.00113728	Zc3h12d
ENSRNOG00000013496	47.0696	1.87833	0.456884	4.11117	3.94e-05	0.00113787	Crisp3
ENSRNOG00000000457	481.858	1.05516	0.256711	4.11032	3.95e-05	0.00114031	Tap1
ENSRNOG00000000307	529.973	1.03984	0.253191	4.10695	4.01e-05	0.00115533	Mical1
ENSRNOG00000019778	3075.7	0.958477	0.233421	4.10621	4.02e-05	0.0011573	Ptrf
ENSRNOG00000040287	1451.1	1.84378	0.449591	4.10102	4.11e-05	0.00118177	Cyp1b1
ENSRNOG00000018706	44.3903	1.55933	0.380335	4.0999	4.13e-05	0.00118574	Il15ra
ENSRNOG00000022099	29.3421	1.81507	0.442827	4.09882	4.15e-05	0.0011895	Trim72
ENSRNOG00000008797	3286.94	0.621881	0.151745	4.09819	4.16e-05	0.00119094	Tmpo
ENSRNOG00000008106	1918.51	1.02631	0.250588	4.09561	4.21e-05	0.00120074	Shmt2
ENSRNOG00000023093	116.068	1.48298	0.362092	4.0956	4.21e-05	0.00120074	Mis18bp1
ENSRNOG00000015297	53.339	1.49866	0.365953	4.09522	4.22e-05	0.00120092	RGD1561662
ENSRNOG00000058087	55.6697	2.23453	0.545712	4.09471	4.23e-05	0.00120176	AC115145.1
ENSRNOG00000016257	4178.25	1.21569	0.297071	4.09225	4.27e-05	0.00121276	Cotl1
ENSRNOG00000004578	171.439	1.13367	0.277091	4.09133	4.29e-05	0.0012158	Cthrc1
ENSRNOG00000014448	1947.16	-0.65155	0.159292	-4.09029	4.31e-05	0.00121946	Arntl
ENSRNOG00000010448	2158.55	1.08035	0.264359	4.08668	4.38e-05	0.00123671	Ptbp1
ENSRNOG00000009199	134.83	0.71293	0.174619	4.08276	4.45e-05	0.00125219	Accs
ENSRNOG00000013692	491.314	-0.586541	0.143655	-4.08298	4.45e-05	0.00125219	LOC499602
ENSRNOG00000031782	24.557	1.70466	0.417493	4.08308	4.44e-05	0.00125219	Col6a4
ENSRNOG00000033608	936.832	1.02503	0.251158	4.08122	4.48e-05	0.00125786	Cd276
ENSRNOG00000059485	653.022	-0.648987	0.159025	-4.08103	4.48e-05	0.00125786	AC091229.1
ENSRNOG00000012574	715.955	0.717962	0.175955	4.08037	4.5e-05	0.00125958	LOC499339
ENSRNOG00000012213	316.005	1.06813	0.261846	4.07925	4.52e-05	0.00126215	Nthl1
ENSRNOG00000016852	64.4824	1.27055	0.311468	4.07922	4.52e-05	0.00126215	Apobec3b
ENSRNOG00000023991	334.192	1.57979	0.387345	4.07851	4.53e-05	0.00126413	Rab20
ENSRNOG00000023094	18.9828	-1.40815	0.345368	-4.07724	4.56e-05	0.00126921	RGD1561661
ENSRNOG00000057501	7783.97	-0.997465	0.244812	-4.07441	4.61e-05	0.00128285	Fam81a
ENSRNOG00000004968	630.998	0.91069	0.223595	4.07294	4.64e-05	0.00128913	Ncapg2
ENSRNOG00000012215	94.0011	-1.12744	0.276953	-4.07089	4.68e-05	0.00129864	Baiap2l2
ENSRNOG00000059968	4465.7	0.911279	0.224237	4.0639	4.83e-05	0.00133618	Jak2
ENSRNOG00000014837	182.822	1.87052	0.460379	4.063	4.84e-05	0.00133945	Emilin2
ENSRNOG00000048186	54.3092	1.65143	0.406525	4.0623	4.86e-05	0.00134149	F2rl3
ENSRNOG00000003748	193.809	1.31273	0.323311	4.06026	4.9e-05	0.0013499	RGD1565785
ENSRNOG00000019496	329.055	1.14591	0.282233	4.06017	4.9e-05	0.0013499	Stat5a
ENSRNOG00000048580	681.974	1.18692	0.292392	4.05934	4.92e-05	0.00135273	Trip6
ENSRNOG00000049614	297.002	-0.988399	0.24357	-4.05797	4.95e-05	0.00135873	Itih5
ENSRNOG00000059140	126.009	1.8241	0.45042	4.04978	5.13e-05	0.00140516	Myo1g
ENSRNOG00000023257	582.328	1.69162	0.417878	4.04813	5.16e-05	0.00141308	Adamts9
ENSRNOG00000033693	131.365	1.62725	0.40207	4.04718	5.18e-05	0.00141677	Naip6
ENSRNOG00000015448	179.391	-1.415	0.349983	-4.04304	5.28e-05	0.00143998	Fam69c
ENSRNOG00000042753	10164.1	-0.801881	0.198384	-4.04206	5.3e-05	0.00144397	Fgf13
ENSRNOG00000033912	1763.96	-1.11033	0.274749	-4.04125	5.32e-05	0.00144689	Fcho1
ENSRNOG00000002434	2621.43	1.54756	0.383776	4.03244	5.52e-05	0.00150006	Tmem100
ENSRNOG00000002776	67.2167	2.12741	0.527652	4.03184	5.53e-05	0.00150179	Sell
ENSRNOG00000027995	5.42544	-2.04508	0.508108	-4.02489	5.7e-05	0.00154465	Samd7
ENSRNOG00000007810	28.4458	1.98101	0.492273	4.02421	5.72e-05	0.00154689	Gdf6
ENSRNOG00000003865	10.4461	-2.10204	0.522742	-4.02118	5.79e-05	0.00156474	Tmigd1
ENSRNOG00000056092	26.911	2.262	0.56276	4.01947	5.83e-05	0.00157387	Hephl1
ENSRNOG00000016325	43.9107	1.92119	0.47837	4.01612	5.92e-05	0.0015942	F2
ENSRNOG00000012549	5379.71	0.727895	0.181265	4.01563	5.93e-05	0.00159523	Hs2st1
ENSRNOG00000005352	71.5719	1.92925	0.480547	4.0147	5.95e-05	0.00159704	Elf4
ENSRNOG00000012956	1897.41	1.35183	0.336697	4.01498	5.95e-05	0.00159704	Tgm2
ENSRNOG00000019311	339.95	1.07679	0.268442	4.01127	6.04e-05	0.00161817	Nfkb2
ENSRNOG00000000655	920.263	1.40545	0.350905	4.00522	6.2e-05	0.00165647	Ptprc
ENSRNOG00000014350	1395.41	1.97876	0.494064	4.00508	6.2e-05	0.00165647	Cyr61
ENSRNOG00000017680	45.835	1.44763	0.361689	4.00241	6.27e-05	0.00167293	Dennd2d
ENSRNOG00000031421	4586.51	0.812892	0.203181	4.00083	6.31e-05	0.00168179	Eif1a
ENSRNOG00000010760	670.991	0.908456	0.227132	3.99968	6.34e-05	0.00168289	E2f5
ENSRNOG00000047279	13.7052	2.25828	0.564598	3.9998	6.34e-05	0.00168289	Pga5
ENSRNOG00000059459	21.6501	1.94762	0.486868	4.00031	6.33e-05	0.00168289	AABR07047256.1
ENSRNOG00000019136	1308.21	0.920819	0.230278	3.99872	6.37e-05	0.00168679	Scamp2
ENSRNOG00000049939	689.643	-1.38731	0.346959	-3.99848	6.38e-05	0.00168679	AABR07066677.1
ENSRNOG00000014320	669.907	2.21411	0.553955	3.99692	6.42e-05	0.00169556	Inhba
ENSRNOG00000033090	264.254	1.66331	0.416504	3.9935	6.51e-05	0.00171788	Ltbp1
ENSRNOG00000011193	1521.35	-0.516217	0.129402	-3.98925	6.63e-05	0.00174649	Hmgcll1
ENSRNOG00000005810	127.272	1.34742	0.337942	3.98713	6.69e-05	0.00175942	Nlrc4
ENSRNOG00000048239	9.34516	2.26485	0.568081	3.98685	6.7e-05	0.00175942	Cxcr1
ENSRNOG00000028872	794.706	1.85152	0.464852	3.98303	6.8e-05	0.00178548	Rai14
ENSRNOG00000029529	164.1	1.1663	0.29289	3.98203	6.83e-05	0.00179057	LOC102551435
ENSRNOG00000002159	623.042	1.34652	0.338425	3.97877	6.93e-05	0.00181275	Agpat9
ENSRNOG00000025689	695.868	-0.979199	0.246159	-3.97791	6.95e-05	0.00181689	Abhd1
ENSRNOG00000004311	33.2717	1.34487	0.338246	3.97601	7.01e-05	0.00182893	Gpr182
ENSRNOG00000001713	19.0874	1.67681	0.421869	3.97472	7.05e-05	0.00183533	AABR07034532.1
ENSRNOG00000006320	349.735	1.98315	0.498965	3.97453	7.05e-05	0.00183533	Ptges
ENSRNOG00000002610	5993.61	1.17517	0.295738	3.9737	7.08e-05	0.00183921	Carhsp1
ENSRNOG00000001431	752.451	1.43729	0.361806	3.97255	7.11e-05	0.0018456	Rasa4
ENSRNOG00000001336	545.112	1.09674	0.276177	3.97116	7.15e-05	0.00185391	Orai1
ENSRNOG00000048831	1195.88	0.722042	0.181902	3.9694	7.21e-05	0.00186509	Sowahc
ENSRNOG00000021856	344.578	1.1473	0.289083	3.96876	7.22e-05	0.00186754	Lat2
ENSRNOG00000025767	3.78274	2.25499	0.568561	3.96614	7.3e-05	0.00188566	Rdh8
ENSRNOG00000010018	650.999	1.27049	0.320458	3.96459	7.35e-05	0.00189538	Clec4a3
ENSRNOG00000005956	162.417	1.7311	0.43684	3.96277	7.41e-05	0.00190732	Erich5
ENSRNOG00000012362	2340.66	-1.1165	0.282236	-3.95591	7.62e-05	0.00196027	Cacng3
ENSRNOG00000015329	592.029	0.84253	0.213196	3.9519	7.75e-05	0.00199074	Kpna2
ENSRNOG00000020276	26.6782	2.07148	0.524266	3.95121	7.78e-05	0.00199382	Tnni2
ENSRNOG00000016962	290.057	-1.31952	0.334088	-3.94961	7.83e-05	0.00200448	Neu2
ENSRNOG00000025624	2833.93	-0.868019	0.219992	-3.94568	7.96e-05	0.00203486	Arhgap20
ENSRNOG00000025110	372.145	-1.16826	0.296345	-3.94224	8.07e-05	0.00206155	Vwa3a
ENSRNOG00000020719	22.8823	-1.13565	0.288378	-3.93805	8.21e-05	0.00209505	Hrc
ENSRNOG00000003476	19.9169	2.10026	0.533595	3.93606	8.28e-05	0.00210969	Slc6a4
ENSRNOG00000013261	3.28547	2.23758	0.568629	3.93505	8.32e-05	0.00211297	Vax2
ENSRNOG00000047137	10761.4	1.08473	0.275649	3.93518	8.31e-05	0.00211297	Erbb2ip
ENSRNOG00000030269	15877	-0.813157	0.206716	-3.93369	8.37e-05	0.00212212	Atp2b2
ENSRNOG00000037339	42.5291	2.03224	0.516944	3.93126	8.45e-05	0.00213799	Siglec10
ENSRNOG00000043130	13.3623	2.23562	0.568637	3.93154	8.44e-05	0.00213799	pramef20l
ENSRNOG00000001006	5037.88	1.61775	0.411584	3.93055	8.48e-05	0.00214144	Nptx2
ENSRNOG00000023841	10.445	2.2249	0.566345	3.92852	8.55e-05	0.00215677	Cd99l2
ENSRNOG00000019894	52.8841	1.78729	0.455423	3.92447	8.69e-05	0.00219044	Izumo1r
ENSRNOG00000007603	14.0325	1.61812	0.412586	3.9219	8.79e-05	0.0022111	Gabrr1
ENSRNOG00000016581	679.985	1.25471	0.320031	3.92058	8.83e-05	0.00222031	Serpinb1a
ENSRNOG00000010085	2036.51	-1.58345	0.403976	-3.91966	8.87e-05	0.00222588	Cldn10
ENSRNOG00000046326	7.50341	2.2268	0.568409	3.91761	8.94e-05	0.00224193	Rp1l1
ENSRNOG00000004687	1244.62	1.38815	0.354772	3.91279	9.12e-05	0.0022841	Thbd
ENSRNOG00000023547	27.3753	-1.66924	0.426685	-3.91211	9.15e-05	0.00228755	AABR07022022.1
ENSRNOG00000024352	1196.06	0.597723	0.153	3.90668	9.36e-05	0.00233655	Tyw1
ENSRNOG00000004459	290.095	-0.991877	0.25396	-3.90564	9.4e-05	0.0023435	Sdr9c7
ENSRNOG00000005374	583.868	0.679975	0.174257	3.90215	9.53e-05	0.00237447	Lyar
ENSRNOG00000005825	16152.7	1.45684	0.373662	3.89882	9.67e-05	0.00240422	Lyz2
ENSRNOG00000019958	1418.7	-1.26285	0.324334	-3.89367	9.87e-05	0.00245263	Tmem151b
ENSRNOG00000002217	852.085	1.70516	0.438071	3.89243	9.92e-05	0.00246203	Plac8
ENSRNOG00000045888	13.3806	2.12727	0.546934	3.88945	0.000100473	0.00248924	AABR07030798.1
ENSRNOG00000001806	16.8201	2.20472	0.566945	3.88876	0.000100756	0.0024898	Fetub
ENSRNOG00000020652	644.697	1.53689	0.395203	3.88885	0.000100718	0.0024898	Tgfb1
ENSRNOG00000002451	6.98238	2.13738	0.549853	3.88718	0.000101416	0.00249964	Fndc3c1
ENSRNOG00000012965	132.566	1.5288	0.393292	3.88719	0.000101411	0.00249964	Themis2
ENSRNOG00000008108	3148.27	0.583149	0.150092	3.88528	0.00010221	0.00251272	Ubr7
ENSRNOG00000057881	2144.02	0.695767	0.179076	3.88533	0.000102192	0.00251272	Sppl2b
ENSRNOG00000011316	201.806	2.06963	0.532784	3.88455	0.000102519	0.00251705	Fam167a
ENSRNOG00000004698	190.458	0.950454	0.24471	3.884	0.000102751	0.00251951	Cd244
ENSRNOG00000025094	188.712	1.13593	0.29251	3.8834	0.000103006	0.00252252	Gpr183
ENSRNOG00000015829	65.6851	1.30376	0.335785	3.88274	0.000103287	0.00252294	Trpm1
ENSRNOG00000054274	8674.91	-0.940962	0.242343	-3.88277	0.000103274	0.00252294	Cacnb3
ENSRNOG00000000010	1258.31	1.37942	0.35605	3.87423	0.000106962	0.00260936	Cbln1
ENSRNOG00000005348	3083.28	-1.31604	0.3405	-3.86503	0.000111075	0.00270623	Pamr1
ENSRNOG00000012756	110.623	0.950921	0.246162	3.86299	0.000112009	0.00272204	Slc25a43
ENSRNOG00000014513	57.9808	1.3888	0.359511	3.86304	0.000111986	0.00272204	Exnef
ENSRNOG00000006108	530.485	1.79007	0.463468	3.86233	0.000112309	0.00272584	Gngt2
ENSRNOG00000003544	21.4433	1.7865	0.463529	3.85413	0.000116141	0.00280459	Tbx4
ENSRNOG00000013408	3106.14	-0.903299	0.234329	-3.85484	0.000115806	0.00280459	Npas2
ENSRNOG00000016367	1163.04	1.08902	0.282528	3.85455	0.000115941	0.00280459	Vasp
ENSRNOG00000019661	25.6736	1.7937	0.465364	3.8544	0.000116012	0.00280459	Gdf15
ENSRNOG00000006420	209.51	0.997476	0.258875	3.85312	0.00011662	0.0028126	Rbm38
ENSRNOG00000012989	885.957	1.20612	0.313075	3.85249	0.000116924	0.00281636	Serinc2
ENSRNOG00000014427	42.6084	1.97338	0.512319	3.85185	0.000117227	0.00281654	Chrnb4
ENSRNOG00000026745	13536.1	-0.706318	0.183368	-3.85192	0.000117197	0.00281654	Acsl6
ENSRNOG00000016322	25936	-1.10858	0.287851	-3.85124	0.000117522	0.00281896	Camk2n1
ENSRNOG00000026702	72.055	1.13367	0.294381	3.85103	0.000117623	0.00281896	Amica1
ENSRNOG00000001830	70.3992	1.74945	0.454739	3.84715	0.000119499	0.00285763	Arntl2
ENSRNOG00000008100	1494.07	-0.61987	0.16114	-3.84677	0.000119686	0.00285763	Rgs20
ENSRNOG00000008174	2067.04	-0.601072	0.156247	-3.84693	0.000119606	0.00285763	Appl2
ENSRNOG00000011683	344.799	1.25695	0.327005	3.84383	0.000121129	0.00287769	Fes
ENSRNOG00000018005	14.696	1.97693	0.514271	3.84414	0.000120977	0.00287769	Duoxa1
ENSRNOG00000026316	2325.6	0.469435	0.122106	3.84447	0.000120812	0.00287769	Wdr43
ENSRNOG00000053086	12485.2	-1.10257	0.28684	-3.84384	0.000121123	0.00287769	Sepp1
ENSRNOG00000012051	221.352	1.10071	0.28639	3.84339	0.000121347	0.00287927	Ncaph
ENSRNOG00000031058	149.733	1.20199	0.313057	3.83952	0.000123274	0.00292136	Was
ENSRNOG00000013564	140.075	1.15227	0.300472	3.83486	0.000125635	0.00297362	Dok3
ENSRNOG00000020136	55.285	1.94483	0.507395	3.83297	0.000126607	0.00299291	Tgm1
ENSRNOG00000049075	10506.2	1.24236	0.324321	3.83064	0.000127812	0.00301767	Fabp5
ENSRNOG00000014276	382.686	1.55478	0.406212	3.82751	0.000129445	0.00305244	Plce1
ENSRNOG00000000782	12.6989	1.52846	0.399489	3.82604	0.000130223	0.003067	Trim10
ENSRNOG00000005747	19.9409	1.44583	0.37807	3.82424	0.000131174	0.00308558	Il27ra
ENSRNOG00000061146	448.644	0.916923	0.239871	3.82256	0.000132071	0.00310286	Gar1
ENSRNOG00000020833	7369.34	-0.857667	0.224475	-3.82077	0.000133037	0.00312171	Cspg5
ENSRNOG00000027736	88.8992	1.71244	0.448284	3.81999	0.000133457	0.00312772	Cnn1
ENSRNOG00000057569	2137.53	1.18671	0.310703	3.81944	0.000133754	0.00313084	Ahnak
ENSRNOG00000023931	31.5629	1.49209	0.390994	3.81614	0.000135556	0.00316523	Ggn
ENSRNOG00000043441	258.098	-0.966767	0.253331	-3.81621	0.000135515	0.00316523	Lin52
ENSRNOG00000001245	2126.59	0.785499	0.205896	3.81502	0.000136171	0.00317051	Pcbp3
ENSRNOG00000004904	4818.93	0.677222	0.177499	3.81535	0.000135991	0.00317051	Pa2g4
ENSRNOG00000010270	14.0542	1.44695	0.379297	3.81482	0.00013628	0.00317051	Espn
ENSRNOG00000026605	742.299	1.76003	0.461632	3.81262	0.0001375	0.00319498	Ifi27l2b
ENSRNOG00000018458	9.81013	1.91302	0.502079	3.81019	0.000138859	0.00321874	Ncr1
ENSRNOG00000032436	1846.4	0.843868	0.221475	3.81022	0.000138845	0.00321874	Tmod3
ENSRNOG00000005906	4.76377	2.06003	0.540771	3.80942	0.000139291	0.00322483	LOC685953
ENSRNOG00000020881	1293.14	0.810178	0.212744	3.80823	0.000139964	0.00323648	Frmd8
ENSRNOG00000015812	1122.79	0.86023	0.226209	3.8028	0.000143068	0.00330424	Tm4sf1
ENSRNOG00000037620	306.435	0.776597	0.204261	3.80198	0.000143546	0.00330733	Mob3c
ENSRNOG00000046390	441.783	-0.958546	0.252118	-3.80197	0.000143548	0.00330733	Tceal6
ENSRNOG00000021380	968.323	-0.955802	0.251505	-3.80033	0.000144501	0.00332126	Fads6
ENSRNOG00000024566	56.32	1.14224	0.30054	3.80063	0.000144329	0.00332126	Sh3d21
ENSRNOG00000042978	19342	-0.71879	0.189226	-3.79857	0.000145534	0.00334099	Ncald
ENSRNOG00000002305	3779.32	-0.951009	0.25042	-3.79766	0.000146068	0.0033492	Slc15a2
ENSRNOG00000019177	4757.67	-0.801121	0.211067	-3.79557	0.000147303	0.00337136	Psd2
ENSRNOG00000051470	191.97	0.743077	0.195782	3.79543	0.000147388	0.00337136	Card9
ENSRNOG00000050539	221.219	1.02302	0.26966	3.79373	0.000148401	0.00339047	Fbln5
ENSRNOG00000001224	946.036	1.56235	0.411951	3.79255	0.000149108	0.00339849	Itgb2
ENSRNOG00000001979	5814.47	0.697401	0.183884	3.79261	0.000149072	0.00339849	Rcan1
ENSRNOG00000015750	3924.2	1.10845	0.292299	3.79218	0.000149331	0.0033995	Wnt7b
ENSRNOG00000003468	9.74424	1.79972	0.474851	3.79008	0.0001506	0.00342432	Capn8
ENSRNOG00000016687	415.323	1.48127	0.391402	3.78452	0.000154006	0.00349759	Ssc5d
ENSRNOG00000013948	749.995	1.03106	0.272472	3.78407	0.000154283	0.00349972	Zc3hav1
ENSRNOG00000007372	592.168	1.11953	0.295949	3.78284	0.000155052	0.00351297	Casp1
ENSRNOG00000020394	1279.1	0.641753	0.169671	3.78235	0.000155357	0.00351572	Mcmbp
ENSRNOG00000014414	55.5844	-1.45877	0.385928	-3.7799	0.00015689	0.0035462	Qrfpr
ENSRNOG00000018028	7.43551	2.13335	0.564448	3.77953	0.000157124	0.00354729	Testin
ENSRNOG00000012723	341.156	1.19579	0.316497	3.77819	0.000157972	0.00356221	Trim55
ENSRNOG00000002843	30.3703	1.83561	0.485949	3.77736	0.000158497	0.00356984	Cxcl6
ENSRNOG00000028638	505.832	0.914487	0.242125	3.77691	0.000158785	0.0035721	Il10rb
ENSRNOG00000030914	50.8585	1.42797	0.378331	3.77439	0.000160402	0.00360422	RGD1559493
ENSRNOG00000001253	4895.41	0.602197	0.159829	3.76777	0.000164711	0.00369671	Eif3b
ENSRNOG00000009997	1629.55	0.681425	0.180886	3.76714	0.000165125	0.00370163	Erap1
ENSRNOG00000020729	70.763	1.45514	0.386308	3.76679	0.000165359	0.00370253	Stc2
ENSRNOG00000039969	59.193	1.30973	0.347838	3.76535	0.000166314	0.00371954	Dsc2
ENSRNOG00000017156	23.3694	1.87099	0.496936	3.76506	0.00016651	0.00371956	Ankle1
ENSRNOG00000050968	117.532	1.25079	0.332374	3.76321	0.000167748	0.00374284	Ptger2
ENSRNOG00000013743	4587.25	0.658591	0.175092	3.76141	0.00016896	0.00376547	Sec61a1
ENSRNOG00000002904	7.71115	-1.843	0.490156	-3.76002	0.000169899	0.00378198	Arr3
ENSRNOG00000012821	11.5479	-1.81435	0.482928	-3.75698	0.000171977	0.00381979	Lect1
ENSRNOG00000030183	502.11	1.19705	0.318624	3.75695	0.000171998	0.00381979	Plod2
ENSRNOG00000042899	7.31598	1.9573	0.521482	3.75334	0.000174495	0.00387074	Fcgbpl1
ENSRNOG00000033583	308.009	-0.830253	0.221259	-3.75241	0.000175145	0.00388065	LOC100910577
ENSRNOG00000010076	286.408	1.51007	0.402505	3.75169	0.000175648	0.00388729	Pkp1
ENSRNOG00000019357	1338.41	1.08232	0.288545	3.75097	0.00017615	0.00389387	Tax1bp3
ENSRNOG00000004667	82.4384	0.986265	0.263198	3.74724	0.000178793	0.00394315	Gen1
ENSRNOG00000024077	201.571	0.930073	0.248194	3.74736	0.000178703	0.00394315	Fbxo5
ENSRNOG00000004890	1008.99	-0.821058	0.219128	-3.74694	0.000179003	0.00394322	Adcy8
ENSRNOG00000039949	28.8868	1.41552	0.377815	3.74659	0.000179255	0.00394423	Rad54b
ENSRNOG00000000137	721.6	1.21652	0.324962	3.74357	0.000181421	0.0039873	Ly86
ENSRNOG00000011557	1055.05	2.03445	0.54359	3.74262	0.000182109	0.00399781	S100a8
ENSRNOG00000009342	86.785	2.04381	0.546245	3.74157	0.000182875	0.00400847	Fcnb
ENSRNOG00000017606	66.793	1.21714	0.32532	3.74138	0.000183015	0.00400847	P2rx1
ENSRNOG00000011250	799.673	1.92112	0.513819	3.7389	0.000184824	0.00404344	Inmt
ENSRNOG00000025946	39.0438	1.29607	0.347072	3.7343	0.000188242	0.0041135	Igf2bp2
ENSRNOG00000009848	573.09	1.09244	0.292717	3.73208	0.000189905	0.00414511	Il18
ENSRNOG00000037566	411.688	-0.813061	0.217987	-3.72987	0.000191582	0.00417693	RGD1560398
ENSRNOG00000039891	29.7469	1.75008	0.469371	3.72856	0.000192577	0.00419383	Adgrg5
ENSRNOG00000001214	5879.1	0.964964	0.258926	3.72679	0.000193933	0.00421854	Pfkl
ENSRNOG00000007129	36.1965	1.79306	0.482051	3.71964	0.000199503	0.00433355	Cd8b
ENSRNOG00000012325	4401.28	-0.791853	0.212897	-3.71943	0.000199675	0.00433355	Adk
ENSRNOG00000061595	91.2214	1.91449	0.514881	3.71831	0.000200561	0.00434784	Tfec
ENSRNOG00000019660	34.4404	2.09757	0.564381	3.71658	0.000201935	0.00437266	Spib
ENSRNOG00000040108	84.6165	1.76886	0.475985	3.71621	0.000202233	0.00437415	Cd36
ENSRNOG00000018170	3123	-0.712317	0.191862	-3.71266	0.000205093	0.00443098	Slc27a1
ENSRNOG00000031927	2179.96	1.16315	0.31336	3.71185	0.000205747	0.00444008	Klk6
ENSRNOG00000001422	61.5535	-1.49991	0.404254	-3.71031	0.000207005	0.00446218	Col26a1
ENSRNOG00000012473	1705.53	1.04417	0.281453	3.70991	0.000207334	0.00446422	Cflar
ENSRNOG00000021919	450.887	0.99924	0.269455	3.70837	0.000208599	0.00448641	Rhoj
ENSRNOG00000018627	16288	-0.805845	0.217398	-3.70677	0.000209922	0.00450978	Plekhb1
ENSRNOG00000048834	339.192	1.03771	0.279996	3.70617	0.000210421	0.00451542	Plin3
ENSRNOG00000017979	1551.84	0.721278	0.194664	3.70525	0.000211181	0.00452662	Mrto4
ENSRNOG00000013000	23393.5	-0.700744	0.189208	-3.70357	0.00021259	0.00454662	Ldhb
ENSRNOG00000016535	11.7922	2.1062	0.568662	3.70378	0.000212406	0.00454662	Ccl22
ENSRNOG00000024904	531.294	-1.06361	0.287399	-3.70081	0.000214915	0.00459118	Pla2g4e
ENSRNOG00000000195	9.00164	1.93211	0.522272	3.69942	0.000216089	0.0046111	Vwa5a
ENSRNOG00000020380	87.0992	1.28428	0.347359	3.69727	0.000217929	0.00464517	Lgals7
ENSRNOG00000001865	5.51228	-1.9867	0.537728	-3.69461	0.000220225	0.00468887	Serpind1
ENSRNOG00000028965	5.02929	2.09689	0.567841	3.69275	0.000221845	0.00471284	RGD1566006
ENSRNOG00000038184	867.528	-0.866832	0.234738	-3.69276	0.00022183	0.00471284	Camk2n2
ENSRNOG00000019573	728.328	-0.926186	0.251029	-3.68955	0.000224647	0.00476706	Lcat
ENSRNOG00000038881	599.708	1.41737	0.384487	3.68639	0.000227462	0.00482143	Hcls1
ENSRNOG00000018782	914.903	1.18168	0.320591	3.68594	0.000227861	0.00482453	Gmnn
ENSRNOG00000022533	121.278	1.04299	0.283045	3.68491	0.000228785	0.00483874	Micall2
ENSRNOG00000058653	14.1978	1.60573	0.436117	3.68188	0.000231517	0.00489108	Tmem52b
ENSRNOG00000019706	9.5853	1.92925	0.524117	3.68094	0.000232374	0.00489834	Phox2a
ENSRNOG00000020164	541.973	1.27593	0.346621	3.68104	0.000232282	0.00489834	Ifitm10
ENSRNOG00000009411	1638.12	-0.83732	0.227735	-3.67673	0.000236239	0.00497432	Chn2
ENSRNOG00000049583	3.3299	-2.04019	0.555203	-3.67467	0.000238161	0.00500926	AABR07017733.1
ENSRNOG00000019638	5319.47	1.15526	0.314573	3.67247	0.000240217	0.00504138	Lmna
ENSRNOG00000022640	35.6888	1.90447	0.51855	3.67268	0.000240021	0.00504138	Siglec8
ENSRNOG00000020369	2348.11	-1.30194	0.354716	-3.67038	0.000242187	0.00507714	Igf2
ENSRNOG00000008144	619.506	0.965398	0.263093	3.66941	0.000243107	0.00509083	Irf1
ENSRNOG00000008115	509.739	1.06013	0.28913	3.66663	0.000245769	0.00514094	Arhgap11a
ENSRNOG00000029778	6343.93	-0.753661	0.205588	-3.66587	0.000246495	0.00515048	Maob
ENSRNOG00000018466	2.98895	2.0788	0.567775	3.66132	0.000250924	0.00523727	Prss34
ENSRNOG00000038610	20.6548	-1.3506	0.368923	-3.66092	0.000251307	0.00523954	RGD1564688
ENSRNOG00000032929	661.394	0.879363	0.240305	3.65936	0.000252846	0.00526589	Incenp
ENSRNOG00000013919	1709.61	-0.447393	0.122401	-3.65513	0.000257054	0.00534768	Ift46
ENSRNOG00000004672	4279.31	-0.867219	0.23756	-3.65052	0.000261706	0.00543852	Sec14l2
ENSRNOG00000010794	727.359	0.637598	0.174684	3.65001	0.000262232	0.00544352	Dennd3
ENSRNOG00000042446	83.4958	-1.61874	0.443556	-3.64946	0.000262792	0.00544922	Ankrd63
ENSRNOG00000021264	5975.61	0.863951	0.236794	3.64853	0.000263746	0.00546307	Pcna
ENSRNOG00000000150	585.915	0.62503	0.171352	3.64765	0.000264654	0.00547592	Dnajc1
ENSRNOG00000000825	74.8436	1.61714	0.443468	3.64657	0.00026576	0.00548691	Fam26e
ENSRNOG00000018689	297.225	1.05265	0.288659	3.64669	0.000265641	0.00548691	RGD1305464
ENSRNOG00000011647	6625.58	1.82976	0.502078	3.64437	0.00026805	0.00552821	S100a6
ENSRNOG00000017964	11.9048	-1.73555	0.476337	-3.64353	0.000268926	0.00554028	Slc22a25
ENSRNOG00000006753	16.0342	-1.70783	0.46924	-3.63957	0.000273094	0.00562009	Tgm3
ENSRNOG00000012396	14.8124	-1.47894	0.407068	-3.63316	0.000279974	0.00575546	Rgr
ENSRNOG00000003806	75.5269	1.58877	0.437553	3.63104	0.000282278	0.00579034	Gpr65
ENSRNOG00000026203	10.9508	1.95322	0.537906	3.63116	0.000282151	0.00579034	Pax8
ENSRNOG00000017996	3.75054	1.9776	0.54488	3.62943	0.000284047	0.00582036	Cryba2
ENSRNOG00000053272	4903.57	1.21066	0.333745	3.62749	0.000286192	0.00585803	Chi3l1
ENSRNOG00000036980	92.6517	1.02956	0.283936	3.62604	0.000287803	0.00588469	Zgrf1
ENSRNOG00000029662	220.992	1.47012	0.405595	3.6246	0.000289409	0.0059112	Wdfy4
ENSRNOG00000034078	5777.62	-0.689773	0.190353	-3.62366	0.000290463	0.00592639	Mxi1
ENSRNOG00000005857	409.68	-0.927113	0.255944	-3.62233	0.000291963	0.00594473	Lrrc3b
ENSRNOG00000022852	67.4256	-1.38257	0.381681	-3.62231	0.000291986	0.00594473	Snx22
ENSRNOG00000019414	38.3086	0.994744	0.274647	3.6219	0.000292445	0.00594773	Tmem79
ENSRNOG00000011913	2603.65	1.11147	0.307009	3.62032	0.000294241	0.0059779	Cp
ENSRNOG00000007284	7202.88	0.941829	0.260229	3.61923	0.000295485	0.00599676	Slc2a1
ENSRNOG00000021166	148.433	1.19308	0.329707	3.6186	0.000296204	0.00600497	Ecm1
ENSRNOG00000010296	147.717	1.13129	0.312665	3.61823	0.000296624	0.00600582	Slc7a7
ENSRNOG00000060614	609.757	1.81381	0.501329	3.61801	0.000296875	0.00600582	Pxdn
ENSRNOG00000005903	242.215	1.18406	0.327465	3.61583	0.000299392	0.0060466	St14
ENSRNOG00000013615	15.872	1.66228	0.459737	3.61571	0.000299525	0.0060466	Dntt
ENSRNOG00000042080	4.44457	2.04505	0.565722	3.61494	0.00030042	0.00605826	Il31ra
ENSRNOG00000016416	8770.99	1.32435	0.366409	3.6144	0.000301044	0.00606444	Rnh1
ENSRNOG00000021499	5.24462	2.02273	0.560006	3.61198	0.000303865	0.0061148	Siglech
ENSRNOG00000006828	420.088	1.25884	0.348616	3.61097	0.000305056	0.00612584	Baz1a
ENSRNOG00000047075	46.7536	-1.13771	0.315051	-3.6112	0.000304779	0.00612584	AABR07066648.1
ENSRNOG00000017354	1739.21	1.18301	0.32767	3.61037	0.000305758	0.00613348	Zyx
ENSRNOG00000004373	1266.18	0.957855	0.265542	3.60718	0.000309547	0.00619646	Ddx39a
ENSRNOG00000031612	3110.27	-0.990792	0.274652	-3.60745	0.000309226	0.00619646	Gls2
ENSRNOG00000009980	2523.73	0.776721	0.215536	3.60367	0.000313754	0.00626848	Ppap2a
ENSRNOG00000015445	18388.3	-1.1893	0.330029	-3.60363	0.000313802	0.00626848	Mal
ENSRNOG00000000122	1076.28	0.962214	0.2671	3.60246	0.000315225	0.00629032	Ak2
ENSRNOG00000033685	4.29737	2.03785	0.565763	3.60196	0.000315829	0.00629579	Elane
ENSRNOG00000047003	1022.48	-1.16167	0.322546	-3.60156	0.000316316	0.00629892	LOC100912852
ENSRNOG00000015994	13.2783	1.83528	0.509651	3.60105	0.000316936	0.00630469	Cd3d
ENSRNOG00000032626	50.2315	1.56787	0.435456	3.60052	0.000317585	0.006311	Mmp3
ENSRNOG00000048036	6821.95	1.73868	0.482943	3.60017	0.000318004	0.00631277	Ncan
ENSRNOG00000004367	832.398	1.01804	0.282934	3.59814	0.0003205	0.00635569	Elk3
ENSRNOG00000015763	874.149	-1.53921	0.4281	-3.59544	0.000323844	0.00641534	Cml3
ENSRNOG00000027466	11.8614	1.68001	0.467512	3.59352	0.000326238	0.00644936	Cd27
ENSRNOG00000051819	333.859	-0.796846	0.221734	-3.5937	0.000326016	0.00644936	Sdr42e1
ENSRNOG00000021011	50.8581	-0.978992	0.272495	-3.5927	0.000327275	0.00646317	Fut2
ENSRNOG00000010630	1098.26	0.766928	0.213493	3.59229	0.000327786	0.00646657	Prcp
ENSRNOG00000016166	204.336	1.22729	0.341738	3.59131	0.000329025	0.00648431	Pdlim1
ENSRNOG00000036687	2406.76	0.759237	0.211466	3.59035	0.000330235	0.00650143	Alyref
ENSRNOG00000009153	31.2474	1.88111	0.524058	3.58951	0.000331295	0.00651559	Cidec
ENSRNOG00000007960	8.21994	-1.71172	0.476994	-3.58855	0.000332525	0.00653304	Theg
ENSRNOG00000008588	54.5014	1.76039	0.491118	3.58446	0.000337776	0.00662504	Batf
ENSRNOG00000027622	2728.32	0.39153	0.109233	3.58436	0.000337902	0.00662504	Slc35e3
ENSRNOG00000004400	54.7614	1.21327	0.338554	3.58369	0.000338768	0.00662839	Avpr1a
ENSRNOG00000007147	7404.18	-0.768477	0.214421	-3.58396	0.000338426	0.00662839	Cyp46a1
ENSRNOG00000060168	1004.9	0.672599	0.187702	3.58333	0.000339243	0.00663088	Prkx
ENSRNOG00000013589	1582.32	-1.14998	0.321133	-3.58101	0.000342271	0.00668321	Cxcl12
ENSRNOG00000016678	277.696	1.5448	0.431629	3.579	0.000344905	0.00672175	Angptl2
ENSRNOG00000037853	270.099	0.71148	0.198794	3.57897	0.000344949	0.00672175	Rarres1
ENSRNOG00000018532	422.009	0.792302	0.22153	3.57649	0.000348233	0.00677882	Pcgf5
ENSRNOG00000010658	513.99	0.981576	0.274724	3.57296	0.000352972	0.00686406	Cth
ENSRNOG00000002396	40.8916	1.91682	0.536733	3.57128	0.000355241	0.00690115	Serpinb8
ENSRNOG00000001195	49.7484	1.37962	0.386346	3.57094	0.000355704	0.00690312	Trpv4
ENSRNOG00000019892	780.567	1.13166	0.317128	3.56848	0.000359053	0.00696103	Lrrfip1
ENSRNOG00000059979	4.5477	1.98712	0.556903	3.56817	0.000359482	0.00696228	Ccr2
ENSRNOG00000022012	7.20165	1.8334	0.513864	3.56787	0.000359902	0.00696333	Tnfrsf18
ENSRNOG00000017683	6.96388	2.0268	0.568508	3.56513	0.000363683	0.00702788	Adam18
ENSRNOG00000023428	237.022	1.33446	0.374333	3.56491	0.000363975	0.00702788	Pik3r5
ENSRNOG00000009487	145.869	0.811771	0.227865	3.5625	0.000367334	0.00707842	Gpr160
ENSRNOG00000010315	1.7411	2.02561	0.568569	3.56264	0.000367146	0.00707842	Ccr4
ENSRNOG00000047606	653.615	1.41673	0.398068	3.55901	0.000372261	0.00716612	Bcl2a1
ENSRNOG00000026323	20.4077	1.5373	0.432206	3.55687	0.000375303	0.00721739	Eqtn
ENSRNOG00000016560	479.808	1.06048	0.29844	3.55342	0.000380264	0.00730543	RGD1306058
ENSRNOG00000038980	1446.64	-0.875926	0.246601	-3.55199	0.00038233	0.00733773	Lypd6
ENSRNOG00000058775	14.0964	1.53474	0.432228	3.55077	0.000384107	0.00736443	AABR07062219.2
ENSRNOG00000002911	729.233	-1.58507	0.446479	-3.55015	0.000385005	0.00736684	Alb
ENSRNOG00000057760	94.3178	1.19499	0.336579	3.55038	0.000384671	0.00736684	Stil
ENSRNOG00000053460	270.284	-0.747389	0.210671	-3.54766	0.000388672	0.00742955	Acot3
ENSRNOG00000043366	265.686	0.665736	0.187794	3.54504	0.00039255	0.00749616	AABR07063829.1
ENSRNOG00000036681	180.822	-1.14256	0.322344	-3.54453	0.00039331	0.00750317	Myadml2
ENSRNOG00000006469	274.417	1.02518	0.289278	3.54393	0.00039421	0.0075113	Cdk2
ENSRNOG00000024159	2228.94	1.13082	0.319104	3.54372	0.000394523	0.0075113	Fcer1g
ENSRNOG00000025602	3047.35	0.584358	0.16493	3.54306	0.000395514	0.00752266	Cdk4
ENSRNOG00000005058	2046.53	-0.723503	0.204261	-3.54205	0.000397033	0.00754402	Lpcat4
ENSRNOG00000014479	3062.69	1.10298	0.311535	3.54048	0.0003994	0.00757997	Cttnbp2nl
ENSRNOG00000015894	589.813	1.1259	0.318028	3.54027	0.00039972	0.00757997	Dock8
ENSRNOG00000012730	427.777	0.692745	0.195768	3.53861	0.000402237	0.00762014	Lrrk1
ENSRNOG00000024733	50.3251	0.946532	0.267702	3.53576	0.000406598	0.00768748	Mnd1
ENSRNOG00000027590	959.981	-0.621719	0.175828	-3.53596	0.000406301	0.00768748	Jakmip3
ENSRNOG00000012155	38.0869	-0.87506	0.247747	-3.53207	0.000412324	0.00778032	Sox15
ENSRNOG00000053070	108.463	1.22265	0.346153	3.5321	0.000412279	0.00778032	AABR07053749.1
ENSRNOG00000009972	964.543	1.30267	0.368843	3.53179	0.000412758	0.00778081	Rara
ENSRNOG00000048402	6.66058	1.9729	0.558859	3.53022	0.000415213	0.00781937	Igh-1a
ENSRNOG00000024818	839.307	1.60187	0.454089	3.52766	0.000419247	0.00788755	Eva1b
ENSRNOG00000012988	12474.5	-1.34721	0.382118	-3.52564	0.00042246	0.00794016	Lix1
ENSRNOG00000004192	376.119	1.32983	0.377242	3.52515	0.000423248	0.00794714	Arhgap30
ENSRNOG00000003622	647.43	1.56433	0.443861	3.52437	0.000424487	0.00796257	Cybb
ENSRNOG00000015902	204.245	-1.23587	0.350728	-3.52371	0.000425543	0.00797454	Cpxm2
ENSRNOG00000032002	5360.42	-1.33648	0.379359	-3.52298	0.000426721	0.00798093	Hapln1
ENSRNOG00000036760	116.697	-1.33715	0.37955	-3.523	0.000426689	0.00798093	Tmc5
ENSRNOG00000010262	27.9201	0.94482	0.268297	3.52154	0.00042904	0.00801646	Hdc
ENSRNOG00000051706	1214.47	0.81388	0.231167	3.52075	0.000430336	0.0080328	Tep1
ENSRNOG00000026466	3125.07	-1.03164	0.293132	-3.51937	0.00043258	0.0080668	Lrrtm3
ENSRNOG00000043487	126.718	-0.621093	0.176513	-3.51867	0.00043371	0.00807997	RGD1560171
ENSRNOG00000008534	1307.18	-0.915565	0.260276	-3.51767	0.000435348	0.00809467	Dusp15
ENSRNOG00000013733	1360.25	0.956619	0.271932	3.51786	0.000435048	0.00809467	Ppp4r1
ENSRNOG00000053474	53.4404	-1.2163	0.346066	-3.51464	0.000440347	0.00817966	AC118434.1
ENSRNOG00000024243	8642.67	-0.484536	0.137878	-3.51423	0.000441034	0.00818445	Cadm4
ENSRNOG00000003745	1250.63	1.81142	0.515559	3.5135	0.000442242	0.00819092	Atf3
ENSRNOG00000007483	241.103	0.999876	0.284572	3.51361	0.000442059	0.00819092	Ccnf
ENSRNOG00000013074	5.36049	1.9798	0.563602	3.51276	0.000443474	0.00820578	Wt1
ENSRNOG00000006857	242.577	-1.02804	0.292798	-3.5111	0.000446264	0.00824749	Ndnf
ENSRNOG00000054219	10.4255	-1.56411	0.445501	-3.5109	0.000446593	0.00824749	Vsig1
ENSRNOG00000054764	251.976	-1.01829	0.290065	-3.51055	0.00044718	0.00825034	Flt3
ENSRNOG00000012084	4058.44	0.621473	0.177049	3.51018	0.0004478	0.0082538	Xpnpep1
ENSRNOG00000004498	10.2229	1.92651	0.548892	3.50982	0.000448406	0.00825698	Scin
ENSRNOG00000001770	102.552	-0.924772	0.263567	-3.50868	0.000450341	0.00828461	Ehhadh
ENSRNOG00000013220	611.746	1.02073	0.290939	3.50842	0.000450774	0.00828461	Hmha1
ENSRNOG00000010233	2842.45	0.742117	0.211657	3.50622	0.000454515	0.00834531	Cald1
ENSRNOG00000012749	5204.44	1.10093	0.314175	3.50419	0.000458004	0.00840128	C1qb
ENSRNOG00000004972	1706.38	1.58015	0.451075	3.50307	0.000459933	0.00842858	Upp1
ENSRNOG00000061714	4.74411	1.8698	0.533907	3.50211	0.000461587	0.00845077	Slc14a2
ENSRNOG00000023786	4200.66	0.976308	0.278858	3.5011	0.00046335	0.00847491	Ybx1
ENSRNOG00000000187	923.693	1.91265	0.546723	3.49839	0.000468073	0.00853715	Csf2rb
ENSRNOG00000003813	173.082	1.16309	0.332489	3.49814	0.000468522	0.00853715	Kcnk10
ENSRNOG00000010797	84.5219	1.87388	0.535696	3.49802	0.000468719	0.00853715	Esm1
ENSRNOG00000010951	1696.93	0.782112	0.223599	3.49784	0.000469048	0.00853715	Cmtm6
ENSRNOG00000025209	1669.65	-0.650887	0.186073	-3.49803	0.000468715	0.00853715	Plxnd1
ENSRNOG00000057734	12.9146	1.94656	0.556538	3.49761	0.000469438	0.00853715	AABR07030798.2
ENSRNOG00000052354	1554.13	0.93512	0.267396	3.49713	0.000470289	0.00854448	Arhgef40
ENSRNOG00000006388	477.936	0.936032	0.267682	3.4968	0.000470874	0.00854696	Pygl
ENSRNOG00000016469	66.1072	1.37923	0.394477	3.49636	0.000471651	0.00855201	Fxyd2
ENSRNOG00000021047	1084.71	0.983308	0.281256	3.49614	0.000472048	0.00855201	Lrrfip2
ENSRNOG00000000123	2787.39	1.03821	0.297276	3.49241	0.00047868	0.00866393	Rnf19b
ENSRNOG00000019675	751.713	1.36508	0.391018	3.4911	0.000481044	0.00869846	Pycard
ENSRNOG00000039183	71.3487	1.40105	0.401611	3.48859	0.000485574	0.00877206	RGD1310335
ENSRNOG00000052038	578.949	1.21628	0.349841	3.47667	0.000507688	0.00916287	Haus8
ENSRNOG00000055178	26.1084	-1.2855	0.369849	-3.47575	0.000509434	0.0091857	AABR07058124.3
ENSRNOG00000029528	2526.7	-1.02096	0.293772	-3.47536	0.000510166	0.00918799	Cbs
ENSRNOG00000052467	16.1478	1.73018	0.497868	3.47517	0.000510524	0.00918799	Klrc2
ENSRNOG00000003338	2776.66	0.612788	0.176381	3.47423	0.000512316	0.00920287	Pmp22
ENSRNOG00000026293	7033.13	1.09802	0.316044	3.47426	0.000512264	0.00920287	Jun
ENSRNOG00000019689	1546.76	0.939397	0.270444	3.47354	0.000513648	0.00921812	Vwf
ENSRNOG00000058696	15.4446	1.74478	0.502355	3.47319	0.000514306	0.00922125	AABR07013701.2
ENSRNOG00000007864	273.573	0.957724	0.276036	3.46957	0.000521299	0.00933785	Vrk2
ENSRNOG00000008517	1251.36	1.03183	0.297578	3.46744	0.00052544	0.0094032	Cdc42ep1
ENSRNOG00000019648	595.435	1.52258	0.439542	3.46402	0.000532161	0.00951456	Col6a3
ENSRNOG00000009134	572.891	0.811347	0.234311	3.4627	0.000534786	0.00955254	Mad2l2
ENSRNOG00000014464	66.7781	1.25209	0.361626	3.46237	0.000535436	0.00955521	Tnfsf13b
ENSRNOG00000020193	202.672	1.23632	0.357152	3.4616	0.000536974	0.00957369	Runx2
ENSRNOG00000001163	681.612	0.723147	0.20895	3.46085	0.000538463	0.00959128	Srsf9
ENSRNOG00000026941	4507.96	-1.13852	0.329039	-3.46013	0.00053991	0.00960808	Tril
ENSRNOG00000027990	757.73	1.30648	0.377713	3.45892	0.00054235	0.0096425	Crip1
ENSRNOG00000042460	2.54984	1.95865	0.566393	3.45811	0.00054398	0.00966249	Hmga2
ENSRNOG00000001960	1847.04	-1.24546	0.360245	-3.45727	0.000545671	0.0096745	Sult1d1
ENSRNOG00000015727	44.7747	1.67023	0.4831	3.45731	0.000545602	0.0096745	Loxl4
ENSRNOG00000023213	59.3672	-0.9125	0.264048	-3.45581	0.000548644	0.00971818	Dmrtb1
ENSRNOG00000060611	15.3325	-1.24955	0.361682	-3.45484	0.000550613	0.00974401	AABR07020979.1
ENSRNOG00000039863	17.6226	-1.7758	0.514181	-3.45364	0.000553078	0.00977855	AC111647.1
ENSRNOG00000000406	20.8187	-1.55554	0.450627	-3.45195	0.000556555	0.00983092	Ros1
ENSRNOG00000016013	5881.2	-0.810098	0.23493	-3.44825	0.000564233	0.00995732	Gprc5b
ENSRNOG00000033573	33.1176	-1.08914	0.315899	-3.44775	0.000565286	0.00996669	Sgk2
ENSRNOG00000025415	133.432	-1.33642	0.387696	-3.44707	0.000566698	0.00998237	Mettl11b
ENSRNOG00000025251	2.93532	1.94771	0.565707	3.44297	0.000575361	0.0101256	H1foo
ENSRNOG00000011800	2272.86	0.640343	0.186041	3.44195	0.000577529	0.0101544	F3
ENSRNOG00000007160	717.028	0.495858	0.144109	3.44084	0.000579903	0.0101868	Csrp2bp
ENSRNOG00000005620	466.754	1.12531	0.32711	3.44015	0.000581401	0.0102037	Lcp2
ENSRNOG00000020538	9.60494	-1.40523	0.408699	-3.43831	0.000585352	0.0102636	4732471J01Rik
ENSRNOG00000055103	89.772	-1.57251	0.457422	-3.43776	0.000586542	0.010275	Cftr
ENSRNOG00000040101	1.51472	1.95344	0.568402	3.43672	0.000588808	0.0103052	RGD1563581
ENSRNOG00000003917	911.789	0.754746	0.219634	3.43638	0.000589553	0.0103088	Uck2
ENSRNOG00000016737	677.017	-1.23281	0.358978	-3.43423	0.000594248	0.0103814	Tcerg1l
ENSRNOG00000045829	492.513	1.84267	0.536638	3.43372	0.000595358	0.0103912	Thbs1
ENSRNOG00000002256	309.149	-1.12119	0.32657	-3.43322	0.000596452	0.0104008	Art3
ENSRNOG00000006486	7.29801	1.92503	0.561408	3.42893	0.000605971	0.0105476	Reg1a
ENSRNOG00000051993	113.996	-1.1457	0.33412	-3.429	0.00060581	0.0105476	Gdf10
ENSRNOG00000001794	13.3343	1.91175	0.557656	3.4282	0.000607607	0.0105664	Muc13
ENSRNOG00000020489	919.453	-0.896093	0.261521	-3.42646	0.000611503	0.0106148	Tmem145
ENSRNOG00000046635	14.4379	1.6501	0.481564	3.42655	0.000611299	0.0106148	LOC100910252
ENSRNOG00000014525	10139.1	0.598366	0.174664	3.42581	0.000612973	0.010621	Hspd1
ENSRNOG00000048043	1705.09	0.505217	0.147468	3.42594	0.000612679	0.010621	F2r
ENSRNOG00000042070	103.608	0.850922	0.248521	3.42394	0.000617198	0.0106845	Ticam2
ENSRNOG00000000860	44.3072	1.31049	0.382986	3.42178	0.000622124	0.01076	Vwa7
ENSRNOG00000016630	2451.2	0.857961	0.250756	3.4215	0.000622778	0.0107615	Tln1
ENSRNOG00000009822	849.948	0.896213	0.262016	3.42045	0.000625168	0.0107783	Tlr2
ENSRNOG00000013928	62.6917	1.57303	0.459881	3.4205	0.000625054	0.0107783	Dsp
ENSRNOG00000024728	663.471	0.830254	0.242741	3.42033	0.000625442	0.0107783	Arhgap22
ENSRNOG00000033173	4.99328	1.92217	0.562383	3.41791	0.000631047	0.0108553	Fam71e2
ENSRNOG00000056359	9.28301	1.94088	0.567829	3.41808	0.000630644	0.0108553	AABR07035722.1
ENSRNOG00000026653	120.221	0.976967	0.285859	3.41765	0.000631639	0.0108557	Hcar2
ENSRNOG00000025679	2303.26	1.15909	0.339287	3.41624	0.000634919	0.0108973	Stk40
ENSRNOG00000032238	1252.25	0.931091	0.272558	3.41612	0.000635206	0.0108973	Plcd1
ENSRNOG00000000521	1159.11	1.19307	0.349357	3.41503	0.000637739	0.0109165	Cdkn1a
ENSRNOG00000002568	67.4993	1.30617	0.38249	3.41491	0.00063804	0.0109165	Socs1
ENSRNOG00000010031	400.107	-0.999106	0.29256	-3.41505	0.000637701	0.0109165	Vtn
ENSRNOG00000053317	19.5512	1.68207	0.492899	3.41261	0.000643447	0.0109991	Efcab11
ENSRNOG00000023162	257.444	-0.916691	0.26867	-3.41195	0.000644995	0.0110157	Car14
ENSRNOG00000004089	5435.88	-0.943894	0.276678	-3.41152	0.000646006	0.0110231	Enpp2
ENSRNOG00000026171	2308.34	-0.540722	0.15854	-3.41063	0.000648123	0.0110395	Bbs4
ENSRNOG00000055426	60.356	-1.0728	0.314527	-3.41082	0.000647667	0.0110395	Rab42
ENSRNOG00000016136	2.86856	1.92012	0.563427	3.40794	0.000654554	0.0111391	Pdcd1lg2
ENSRNOG00000028083	185.6	1.13254	0.332396	3.4072	0.00065632	0.0111592	Zmym6nb
ENSRNOG00000001432	362.719	0.486738	0.142894	3.40629	0.00065852	0.0111767	Dtx2
ENSRNOG00000015334	5241.19	-0.742666	0.218018	-3.40644	0.000658169	0.0111767	Fcho2
ENSRNOG00000025735	68.2601	-1.53582	0.450967	-3.4056	0.000660182	0.0111949	Wdr86
ENSRNOG00000009594	108.701	1.41947	0.416964	3.40431	0.000663323	0.0112282	Snai1
ENSRNOG00000022101	1243.65	1.09668	0.322132	3.40445	0.000662983	0.0112282	Crabp2
ENSRNOG00000013653	2247.88	0.796545	0.234058	3.40319	0.000666031	0.0112641	Pdlim7
ENSRNOG00000012012	387.385	0.617038	0.181336	3.40274	0.000667127	0.0112726	Pinx1
ENSRNOG00000042533	36.8252	1.86915	0.54952	3.40143	0.000670346	0.011317	Accsl
ENSRNOG00000000787	76.9332	-1.27531	0.375094	-3.39998	0.000673901	0.0113569	RT1-T24-2
ENSRNOG00000009440	30.4755	-1.27853	0.376025	-3.40011	0.000673592	0.0113569	Gucy1b2
ENSRNOG00000028703	3058.87	0.765414	0.225395	3.39588	0.000684073	0.0115182	Slc39a6
ENSRNOG00000000456	403.431	1.05781	0.311567	3.39514	0.000685932	0.0115393	Psmb8
ENSRNOG00000015860	360.062	1.21849	0.358921	3.39488	0.000686588	0.0115401	Gipr
ENSRNOG00000016357	12894	0.510109	0.150311	3.3937	0.000689561	0.0115799	Casc4
ENSRNOG00000001277	984.832	0.813443	0.239723	3.39326	0.000690661	0.0115882	Mafk
ENSRNOG00000013922	291.478	1.04366	0.307644	3.39243	0.000692763	0.0116132	Dok2
ENSRNOG00000008292	8594.06	0.673285	0.198535	3.39126	0.000695718	0.0116525	Hif1a
ENSRNOG00000023463	942.713	0.889937	0.262467	3.39066	0.000697252	0.011668	Parp9
ENSRNOG00000001158	2095.81	-0.410713	0.121142	-3.39035	0.000698037	0.0116709	Abcg1
ENSRNOG00000030318	1037.99	0.776048	0.228965	3.38937	0.00070053	0.0117023	Gpr83
ENSRNOG00000007584	1986.5	0.854576	0.252234	3.38802	0.000703989	0.0117498	Ehd4
ENSRNOG00000010922	1798.39	0.727925	0.214868	3.38777	0.000704635	0.0117503	Ppp2r1b
ENSRNOG00000018487	9180.8	0.604302	0.178415	3.38706	0.000706466	0.0117705	Slc3a2
ENSRNOG00000011654	329.852	0.896261	0.264634	3.38679	0.000707151	0.0117717	Plk4
ENSRNOG00000009131	140.996	1.36883	0.404258	3.38604	0.000709101	0.0117938	Zc3h12a
ENSRNOG00000033983	13.4135	1.58046	0.466803	3.3857	0.00070997	0.011798	Sohlh1
ENSRNOG00000021067	2046.45	-1.06774	0.31546	-3.38469	0.00071259	0.0118312	Fxyd7
ENSRNOG00000022598	474.115	-0.887346	0.262212	-3.38408	0.000714179	0.011837	Trerf1
ENSRNOG00000049537	180.524	0.827898	0.244641	3.38414	0.000714025	0.011837	Rn60_13_0828.1
ENSRNOG00000050106	765.198	0.728011	0.215157	3.38363	0.000715351	0.0118461	Rcc1
ENSRNOG00000011141	331.779	1.53776	0.454738	3.38164	0.000720549	0.0119219	Serpina11
ENSRNOG00000010838	4743.01	-0.594221	0.175746	-3.38114	0.000721869	0.0119334	Araf
ENSRNOG00000000459	588.332	1.07566	0.318299	3.37941	0.000726416	0.0119882	Psmb9
ENSRNOG00000011718	49.1421	1.19634	0.35401	3.3794	0.000726443	0.0119882	C1rl
ENSRNOG00000029079	12.6889	1.58423	0.468912	3.37853	0.000728755	0.0120159	Hspb7
ENSRNOG00000019838	1310.76	1.44362	0.427325	3.37827	0.000729423	0.0120166	Gmfg
ENSRNOG00000008736	301.142	0.855366	0.253238	3.37772	0.000730902	0.0120306	Slamf8
ENSRNOG00000019120	299.468	-1.21125	0.358668	-3.37709	0.000732563	0.0120475	Hmgcs2
ENSRNOG00000002767	9031.02	-0.612423	0.18143	-3.37554	0.000736709	0.0120965	Dlg3
ENSRNOG00000007462	16419.8	-0.704023	0.208579	-3.37533	0.000737276	0.0120965	2021-09-08
ENSRNOG00000038572	118.84	1.47646	0.437437	3.37527	0.000737446	0.0120965	Ncapg
ENSRNOG00000009967	664.304	-1.32326	0.392152	-3.37435	0.000739907	0.0121161	Otof
ENSRNOG00000023640	5.59559	1.82261	0.540136	3.37435	0.000739896	0.0121161	Rab25
ENSRNOG00000046536	529.17	-1.16407	0.345192	-3.37225	0.000745562	0.0121982	LOC690700
ENSRNOG00000000184	5.68388	1.91341	0.567678	3.37059	0.000750072	0.012251	Tmprss6
ENSRNOG00000010253	76.5312	1.0881	0.322815	3.37066	0.000749892	0.012251	Cd163
ENSRNOG00000008868	766.565	-0.746381	0.221492	-3.36979	0.00075226	0.0122762	Dusp19
ENSRNOG00000007367	8234.19	-0.648994	0.192679	-3.36827	0.000756417	0.0123335	2021-09-04
ENSRNOG00000009313	7327.56	-0.423098	0.125677	-3.36654	0.000761175	0.0124005	Lrpap1
ENSRNOG00000001113	10345.2	-0.909912	0.270387	-3.36521	0.000764841	0.0124495	Mmd2
ENSRNOG00000000047	3794.84	0.741096	0.220546	3.36027	0.000778665	0.012653	Cd82
ENSRNOG00000055581	4.89756	1.91005	0.568384	3.36048	0.000778058	0.012653	Tarm1
ENSRNOG00000026661	16.2532	-1.37495	0.409339	-3.35894	0.000782407	0.0127015	Hcar1
ENSRNOG00000046196	19.6775	1.53886	0.458165	3.35874	0.000782986	0.0127015	Icos
ENSRNOG00000019281	1198.73	0.597125	0.178153	3.35175	0.000803014	0.0130154	Glmp
ENSRNOG00000010834	10654.5	-0.901318	0.269017	-3.35042	0.000806906	0.0130563	Mpped1
ENSRNOG00000039754	1264.81	0.73983	0.220803	3.35064	0.000806244	0.0130563	Rab7b
ENSRNOG00000021062	1067.9	1.14804	0.342807	3.34893	0.000811232	0.0131152	Fxyd5
ENSRNOG00000000994	267.778	1.12483	0.336369	3.34404	0.00082569	0.0133317	Stxbp2
ENSRNOG00000017787	645.327	0.772519	0.231022	3.34392	0.000826022	0.0133317	Ripk1
ENSRNOG00000025882	11.0258	1.42749	0.426963	3.34337	0.000827679	0.0133471	Nipal1
ENSRNOG00000061652	21.9727	-1.41332	0.422759	-3.34308	0.000828539	0.0133497	AABR07070801.2
ENSRNOG00000000034	352.474	0.992519	0.296962	3.34225	0.000831037	0.0133786	Nuak2
ENSRNOG00000013322	527.151	0.812942	0.243286	3.34151	0.000833249	0.0134029	Pola1
ENSRNOG00000033697	970.493	1.05609	0.316302	3.33885	0.000841254	0.0135203	Casp4
ENSRNOG00000006526	5151.72	1.01167	0.30306	3.33819	0.000843247	0.0135409	Sema3c
ENSRNOG00000018692	120.152	-0.747643	0.223987	-3.33788	0.000844205	0.0135449	Mc4r
ENSRNOG00000032737	63.9541	1.85348	0.555505	3.33657	0.000848176	0.0135972	F7
ENSRNOG00000047706	362.447	1.61258	0.48357	3.33473	0.000853814	0.0136761	RT1-CE16
ENSRNOG00000008411	1781.22	0.842323	0.252814	3.33179	0.000862902	0.0138101	Sec23b
ENSRNOG00000020539	69.6904	1.20654	0.362297	3.33026	0.000867641	0.0138743	Muc1
ENSRNOG00000046386	8.20024	1.75765	0.527928	3.32933	0.000870548	0.0139091	Olr1353
ENSRNOG00000018841	1046.16	-0.692435	0.208006	-3.32891	0.00087186	0.0139184	Sox8
ENSRNOG00000038990	1.9946	1.8835	0.566108	3.3271	0.000877556	0.0139976	Gpr33
ENSRNOG00000058186	2850.87	0.91787	0.276062	3.32487	0.000884609	0.0140983	Errfi1
ENSRNOG00000045743	423.753	-1.19848	0.360628	-3.3233	0.000889581	0.0141657	Etnppl
ENSRNOG00000018054	73.3213	1.46957	0.442366	3.32208	0.000893505	0.0142163	F2rl2
ENSRNOG00000042458	6835.96	-0.536363	0.161474	-3.32167	0.000894812	0.0142253	Stau2
ENSRNOG00000002643	1778.85	0.541152	0.163015	3.31964	0.000901342	0.0142765	Ugdh
ENSRNOG00000012819	7.6449	1.83136	0.551601	3.32008	0.000899917	0.0142765	Gdnf
ENSRNOG00000013867	705.385	1.59613	0.480748	3.32009	0.000899878	0.0142765	Fgf1
ENSRNOG00000020726	846.082	0.87904	0.264808	3.31954	0.00090166	0.0142765	Sipa1
ENSRNOG00000047581	128.419	-1.27939	0.385416	-3.3195	0.000901777	0.0142765	LOC100360274
ENSRNOG00000020579	134.685	1.28108	0.385959	3.31922	0.000902703	0.0142793	Col7a1
ENSRNOG00000016576	1330.2	-0.671684	0.202452	-3.31775	0.00090746	0.0143427	Lrrc16a
ENSRNOG00000022426	146.67	1.28326	0.386927	3.31654	0.000911408	0.0143932	LOC102546864
ENSRNOG00000034230	33.1293	-1.43032	0.431429	-3.31531	0.000915407	0.0144443	Fcrl1
ENSRNOG00000010665	29.2184	1.5956	0.481542	3.31351	0.000921313	0.0145255	Ccr7
ENSRNOG00000054548	308.652	-1.39782	0.421964	-3.31266	0.000924129	0.0145579	Srpk3
ENSRNOG00000009892	288.471	-1.01303	0.305855	-3.31212	0.000925933	0.0145743	Adamts15
ENSRNOG00000016753	5864.56	0.823006	0.248502	3.31187	0.000926757	0.0145752	Slc14a1
ENSRNOG00000037710	75.0121	-1.32477	0.400209	-3.31019	0.000932317	0.0146446	Calr4
ENSRNOG00000050819	293.471	1.32444	0.400122	3.31008	0.000932702	0.0146446	Birc5
ENSRNOG00000015416	1157.33	0.86467	0.261317	3.30889	0.000936663	0.0146947	Nabp1
ENSRNOG00000011068	810.88	1.27722	0.386051	3.30843	0.000938213	0.0147069	Papss2
ENSRNOG00000015354	236.12	-1.26293	0.381788	-3.30793	0.000939888	0.0147142	Aox1
ENSRNOG00000026415	50.6577	-1.29245	0.390724	-3.30783	0.000940222	0.0147142	Col14a1
ENSRNOG00000002896	11186.7	-0.648464	0.196078	-3.30718	0.000942403	0.0147362	Prdx6
ENSRNOG00000016397	66.8421	1.3824	0.418086	3.30649	0.000944732	0.0147606	Tmprss13
ENSRNOG00000001752	369.372	0.819164	0.247852	3.30505	0.000949598	0.0147761	Nrros
ENSRNOG00000013791	199.358	1.59057	0.481208	3.30538	0.00094849	0.0147761	Enpp3
ENSRNOG00000036603	237.083	1.20023	0.363145	3.3051	0.000949419	0.0147761	Ifit1lb
ENSRNOG00000049919	1.91797	1.87085	0.566044	3.30514	0.000949292	0.0147761	LOC691670
ENSRNOG00000055524	620.541	0.982075	0.297074	3.30582	0.000946973	0.0147761	Trip10
ENSRNOG00000002165	144.963	0.739038	0.223685	3.30392	0.000953442	0.0148238	Fam175a
ENSRNOG00000020679	436.934	1.30807	0.395979	3.30337	0.000955298	0.0148406	Icam1
ENSRNOG00000006146	570.396	-1.17878	0.357036	-3.30158	0.00096142	0.0149074	Trim54
ENSRNOG00000009037	1794.12	0.858586	0.260065	3.30143	0.000961947	0.0149074	Sulf1
ENSRNOG00000036571	10.8707	1.60926	0.487418	3.3016	0.000961345	0.0149074	Ces2c
ENSRNOG00000009074	45.7646	1.22192	0.370183	3.30086	0.000963891	0.0149254	LOC100364854
ENSRNOG00000000634	780.718	-0.737481	0.223686	-3.29695	0.000977422	0.015101	RGD1306739
ENSRNOG00000011202	1154.37	-0.642363	0.194828	-3.29708	0.000976966	0.015101	Chrna4
ENSRNOG00000015821	28.4171	1.58418	0.480507	3.29689	0.000977602	0.015101	Cd2
ENSRNOG00000015340	265.919	0.646455	0.196426	3.29109	0.000998003	0.0153788	Dnajc25
ENSRNOG00000054962	11.109	1.75956	0.534631	3.29117	0.000997703	0.0153788	Dao
ENSRNOG00000056783	12.8744	1.51931	0.461629	3.2912	0.000997607	0.0153788	Cd69
ENSRNOG00000003214	626.252	0.634293	0.192858	3.28891	0.00100577	0.0154734	AABR07029742.1
ENSRNOG00000054067	6.92551	1.73202	0.526618	3.28895	0.0010056	0.0154734	AABR07005837.1
ENSRNOG00000030034	233.991	1.44792	0.440333	3.28823	0.00100819	0.0154982	Sox11
ENSRNOG00000060745	20.926	1.69971	0.517178	3.2865	0.00101439	0.0155809	Nlrp12
ENSRNOG00000010302	4332.82	-1.06792	0.324976	-3.28615	0.00101566	0.0155878	Rasl10b
ENSRNOG00000026650	20.6179	-1.23378	0.375496	-3.28573	0.00101719	0.0155989	Tmprss4
ENSRNOG00000050210	743.964	1.24871	0.380067	3.28549	0.00101807	0.0155998	RT1-CE10
ENSRNOG00000045967	160.419	-1.41577	0.431257	-3.28289	0.0010275	0.0157306	AABR07064061.1
ENSRNOG00000046623	43.9594	-1.17154	0.356885	-3.28268	0.00102826	0.0157306	AABR07068455.1
ENSRNOG00000010430	4.8443	1.86463	0.568259	3.28131	0.00103327	0.0157946	Tmem40
ENSRNOG00000017093	774.449	0.944097	0.287792	3.28048	0.0010363	0.0158282	Pxdc1
ENSRNOG00000008082	2027.26	-0.731789	0.223207	-3.27853	0.0010435	0.0158708	Rgs6
ENSRNOG00000010286	4099.17	0.497037	0.151591	3.2788	0.00104248	0.0158708	Cast
ENSRNOG00000010331	27793.6	0.762162	0.232482	3.27837	0.00104407	0.0158708	Ctsb
ENSRNOG00000018935	441.09	-0.54907	0.167432	-3.27936	0.00104042	0.0158708	AABR07001497.1
ENSRNOG00000048478	61.2288	1.1847	0.36131	3.27891	0.0010421	0.0158708	Kcne4
ENSRNOG00000050482	14.5344	1.55336	0.473705	3.27917	0.00104114	0.0158708	Dbf4
ENSRNOG00000007370	2298.8	-0.662588	0.202159	-3.27755	0.00104711	0.0159042	Rnf144a
ENSRNOG00000000827	933.099	1.40461	0.428745	3.27609	0.00105255	0.0159615	Ier3
ENSRNOG00000054712	5.7083	1.78158	0.54381	3.2761	0.0010525	0.0159615	AABR07044820.1
ENSRNOG00000017097	2393.39	-0.597564	0.182442	-3.27537	0.00105522	0.0159893	Lhpp
ENSRNOG00000013312	3465.3	-1.16813	0.356722	-3.27463	0.001058	0.0160187	Kcnt2
ENSRNOG00000000463	2705.92	-0.95446	0.291591	-3.27328	0.00106308	0.0160828	Col11a2
ENSRNOG00000049642	57.8021	-1.35559	0.414224	-3.2726	0.00106564	0.0161088	Smim5
ENSRNOG00000048430	49.6118	1.63039	0.498351	3.27156	0.00106955	0.0161551	Myo18b
ENSRNOG00000012284	468.705	-0.70856	0.216635	-3.27076	0.0010726	0.0161883	Khdrbs2
ENSRNOG00000024729	3.68922	1.83516	0.561198	3.27008	0.00107518	0.0162143	Pax5
ENSRNOG00000030927	59.3384	-0.819548	0.25072	-3.26878	0.00108014	0.0162763	Grid2ip
ENSRNOG00000000500	20.3919	1.82434	0.55855	3.26621	0.00108996	0.0163987	Scube3
ENSRNOG00000049380	39.3765	1.26979	0.388793	3.26599	0.00109084	0.0163987	Rn60_11_0375.8
ENSRNOG00000058539	213.317	1.05658	0.323499	3.2661	0.00109041	0.0163987	Ccnb1
ENSRNOG00000028498	11985.2	0.809367	0.247869	3.26529	0.0010935	0.0164258	Wdr1
ENSRNOG00000004807	2798.95	0.392072	0.120145	3.26333	0.00110112	0.0165012	Arf2
ENSRNOG00000005524	1752.27	0.559092	0.171322	3.26339	0.00110087	0.0165012	Pno1
ENSRNOG00000005965	361.468	0.860155	0.263571	3.26346	0.00110059	0.0165012	Irak4
ENSRNOG00000014613	5595.58	1.12435	0.344782	3.26106	0.00110997	0.0166078	Ddah1
ENSRNOG00000033235	244.757	0.940861	0.288504	3.26117	0.00110954	0.0166078	Relb
ENSRNOG00000048495	894.083	0.858651	0.263395	3.25993	0.00111439	0.0166608	Rrp12
ENSRNOG00000015428	1783.35	-0.621337	0.190632	-3.25935	0.00111669	0.0166741	Mff
ENSRNOG00000022911	32.0742	1.7072	0.523846	3.25897	0.00111819	0.0166741	Hjurp
ENSRNOG00000028636	41.5473	1.04614	0.321018	3.25882	0.00111878	0.0166741	Xkr5
ENSRNOG00000031916	211.491	1.02637	0.314942	3.2589	0.00111844	0.0166741	Timeless
ENSRNOG00000024128	30691.7	-0.456564	0.140128	-3.25819	0.00112127	0.0166982	Aco2
ENSRNOG00000061147	342.87	-0.662772	0.203541	-3.25621	0.0011291	0.0168018	Fam189a2
ENSRNOG00000000529	145.886	1.3103	0.402719	3.25362	0.00113944	0.0169203	Pim1
ENSRNOG00000021669	638.608	0.693638	0.213194	3.25355	0.00113973	0.0169203	Mybl1
ENSRNOG00000050453	81.0022	1.07538	0.330506	3.25374	0.00113898	0.0169203	Fbxo27
ENSRNOG00000004302	133.333	-1.10566	0.339967	-3.25225	0.00114494	0.0169713	Pah
ENSRNOG00000020206	26619.2	0.607226	0.186703	3.25236	0.00114453	0.0169713	Ctsd
ENSRNOG00000037371	474.15	-0.988436	0.304066	-3.25073	0.00115109	0.0170439	XAF1
ENSRNOG00000058111	17.5512	1.84849	0.568662	3.2506	0.00115163	0.0170439	Itga2
ENSRNOG00000006663	803.455	-0.870901	0.267983	-3.24984	0.00115471	0.0170763	Usp2
ENSRNOG00000008203	10555.9	-0.863741	0.265822	-3.24933	0.00115679	0.0170937	Synpr
ENSRNOG00000012611	724.487	0.576964	0.1776	3.24867	0.00115947	0.0171201	Lpxn
ENSRNOG00000015093	124719	-0.611791	0.188387	-3.24752	0.00116416	0.017176	Sparcl1
ENSRNOG00000052498	1204.01	-0.695286	0.214167	-3.24646	0.00116849	0.0172266	Grb14
ENSRNOG00000015562	13.0649	1.83596	0.56558	3.24616	0.00116973	0.0172316	Cdh17
ENSRNOG00000020882	491.958	0.600365	0.185086	3.2437	0.00117987	0.0173676	Shkbp1
ENSRNOG00000025676	128.067	-0.92248	0.284761	-3.23949	0.00119744	0.0176127	Fam198a
ENSRNOG00000037113	947.28	1.17225	0.362099	3.23738	0.00120632	0.0177295	Slfn2
ENSRNOG00000004791	2956.21	0.600737	0.18567	3.23551	0.00121425	0.0178323	Arf6
ENSRNOG00000003398	1768.15	-0.654921	0.202447	-3.23502	0.00121634	0.0178494	Tomm40l
ENSRNOG00000027099	1006.42	-0.681268	0.210643	-3.23423	0.00121973	0.0178853	Fbxl2
ENSRNOG00000018488	136.481	1.29795	0.401425	3.23336	0.00122345	0.017926	Cd40
ENSRNOG00000009117	704.188	-0.682194	0.211156	-3.23075	0.00123466	0.0180764	Otub2
ENSRNOG00000029212	3180.4	1.24792	0.386586	3.22805	0.00124636	0.0182337	Vcan
ENSRNOG00000061312	1770.82	0.446764	0.138444	3.22704	0.00125077	0.0182843	Phf10
ENSRNOG00000037137	1915.36	-0.641476	0.198937	-3.22452	0.00126183	0.0184318	Svip
ENSRNOG00000045558	1304.33	-1.18994	0.369177	-3.22323	0.00126755	0.0185011	Cd34
ENSRNOG00000019810	577.082	1.54498	0.47936	3.223	0.00126856	0.0185018	Des
ENSRNOG00000010475	3030.01	0.980884	0.304394	3.22241	0.00127116	0.0185255	Casp3
ENSRNOG00000002918	3.07398	1.82914	0.567927	3.22073	0.00127866	0.0186206	FAM187A
ENSRNOG00000022116	1744.4	-1.30367	0.404838	-3.22024	0.00128084	0.0186381	Gjb6
ENSRNOG00000046258	39.3075	1.54126	0.478689	3.21975	0.00128301	0.0186554	B3gnt5
ENSRNOG00000003400	82.9428	-0.754668	0.234477	-3.21851	0.00128857	0.0187221	Fmo4
ENSRNOG00000015496	2184.49	1.34949	0.419408	3.2176	0.00129267	0.0187674	Tpm4
ENSRNOG00000030022	7.79152	1.76326	0.548087	3.21712	0.00129483	0.0187843	Myo3b
ENSRNOG00000003207	3417.44	-0.901805	0.280406	-3.21607	0.0012996	0.0188393	Fmnl1
ENSRNOG00000048660	97.047	1.08049	0.336041	3.21534	0.00130289	0.0188726	Gsg2
ENSRNOG00000059015	711.766	0.658796	0.205015	3.2134	0.00131174	0.0189864	Triobp
ENSRNOG00000023116	208.744	-1.23823	0.38556	-3.2115	0.00132044	0.0190834	Agmo
ENSRNOG00000054625	301.548	1.04529	0.325463	3.21169	0.00131957	0.0190834	Fhod1
ENSRNOG00000049069	34.0919	-1.27364	0.397003	-3.20814	0.00133598	0.0192934	LOC685563
ENSRNOG00000024040	2005.01	-0.629172	0.196149	-3.20762	0.0013384	0.0193137	Mb21d2
ENSRNOG00000000723	386.742	1.06287	0.331499	3.20627	0.00134468	0.0193896	RT1-CE5
ENSRNOG00000017980	278.253	1.56468	0.488269	3.20455	0.00135273	0.019491	Itgal
ENSRNOG00000001704	109.386	1.53446	0.478987	3.20356	0.0013574	0.0195435	Runx1
ENSRNOG00000014666	476.904	0.636658	0.198755	3.20322	0.00135899	0.0195517	Tfeb
ENSRNOG00000010490	16.7233	1.74341	0.544409	3.20239	0.00136291	0.0195933	Hes2
ENSRNOG00000007412	126.585	0.808468	0.252593	3.20067	0.00137108	0.019681	Dok1
ENSRNOG00000014872	566.584	0.934982	0.292106	3.20083	0.00137034	0.019681	Sec24d
ENSRNOG00000017373	4131.28	-0.730634	0.228327	-3.19995	0.00137453	0.0197009	Rhobtb2
ENSRNOG00000050997	5078.17	0.946388	0.295739	3.20008	0.00137389	0.0197009	Ifrd1
ENSRNOG00000042658	14.0381	-1.20308	0.376031	-3.19943	0.00137702	0.0197218	Nxnl1
ENSRNOG00000003183	344.225	-0.83483	0.260963	-3.19903	0.00137889	0.0197337	Fmod
ENSRNOG00000018669	410.533	1.24846	0.39042	3.19774	0.0013851	0.0198078	Jak3
ENSRNOG00000020486	138.14	0.850649	0.266057	3.19724	0.00138749	0.0198271	Bcl2l12
ENSRNOG00000050091	453.757	-0.947448	0.296445	-3.19603	0.00139334	0.0198958	Efcab1
ENSRNOG00000024953	1012.85	-0.484342	0.1516	-3.19486	0.00139897	0.0199612	RGD1559441
ENSRNOG00000019854	111.087	1.70029	0.532575	3.19258	0.00141006	0.0200796	Napsa
ENSRNOG00000021412	432.596	1.2752	0.399385	3.1929	0.00140851	0.0200796	Slfn13
ENSRNOG00000035633	13.4742	1.31674	0.412446	3.19251	0.00141043	0.0200796	Mir142
ENSRNOG00000054033	9229.76	-0.630623	0.19762	-3.19109	0.00141735	0.0201632	Adap1
ENSRNOG00000017444	28458.1	-0.758054	0.237721	-3.18884	0.00142844	0.0203058	Nrsn1
ENSRNOG00000013046	33.7616	1.07108	0.336319	3.18472	0.00144896	0.0205821	LOC100361830
ENSRNOG00000013770	1198.65	-0.921738	0.289489	-3.18402	0.00145246	0.0206165	Folh1
ENSRNOG00000025060	47.6271	-0.862887	0.271026	-3.18378	0.00145368	0.0206184	Nanos1
ENSRNOG00000000818	78.82	1.0114	0.317784	3.18265	0.00145932	0.0206831	Nrm
ENSRNOG00000003769	1099.83	-0.86389	0.271568	-3.18112	0.00146708	0.0207622	Tmem163
ENSRNOG00000036673	36.3612	1.7968	0.564807	3.18127	0.00146632	0.0207622	Sectm1b
ENSRNOG00000000963	143.45	-1.06691	0.335484	-3.1802	0.00147172	0.0208125	Tmem132c
ENSRNOG00000003587	40.8594	-1.22332	0.385056	-3.177	0.00148807	0.021028	Figf
ENSRNOG00000012944	3251.6	-0.604062	0.190179	-3.17627	0.00149179	0.0210651	Casp9
ENSRNOG00000030387	141.816	1.7979	0.566355	3.17452	0.00150086	0.0211618	Kng1l1
ENSRNOG00000056012	1451.88	-0.79217	0.249525	-3.17471	0.00149986	0.0211618	Syt16
ENSRNOG00000008299	69.7553	0.9315	0.293497	3.17379	0.00150461	0.0211991	Allc
ENSRNOG00000015113	75.7295	1.28025	0.403445	3.17331	0.00150713	0.0212189	Mocos
ENSRNOG00000059211	6.98225	1.77643	0.559895	3.1728	0.00150978	0.0212405	AABR07036301.1
ENSRNOG00000003063	1688.99	-0.684073	0.215681	-3.17168	0.00151558	0.0213064	Phka1
ENSRNOG00000013967	521.467	0.75439	0.238001	3.16969	0.00152603	0.0214374	Blnk
ENSRNOG00000002797	21.9716	1.05455	0.332725	3.16943	0.00152739	0.0214407	Gpr156
ENSRNOG00000011070	810.56	0.67873	0.214196	3.16873	0.00153105	0.0214764	Gnb4
ENSRNOG00000009266	4170.43	0.796257	0.251309	3.16844	0.0015326	0.0214803	Anp32b
ENSRNOG00000015520	19.6244	1.69156	0.53391	3.16825	0.00153358	0.0214803	Ticrr
ENSRNOG00000015588	1678.27	0.716859	0.226387	3.16652	0.00154277	0.0215931	Nol3
ENSRNOG00000001425	245.503	1.35779	0.428838	3.1662	0.00154445	0.0216008	Sh2b2
ENSRNOG00000010261	14.4106	1.44679	0.457063	3.16541	0.00154866	0.0216438	Rnase10
ENSRNOG00000009740	3047.33	-1.05163	0.33225	-3.16516	0.00154995	0.021646	Slco1c1
ENSRNOG00000008696	658.397	0.885124	0.279672	3.16486	0.00155155	0.0216525	RGD1563365
ENSRNOG00000008270	129.702	0.644633	0.203719	3.16432	0.00155446	0.0216699	Cntrob
ENSRNOG00000018895	1105.98	0.925755	0.292571	3.16421	0.00155507	0.0216699	Mchr1
ENSRNOG00000026952	11.0448	1.71587	0.542673	3.16189	0.00156746	0.0218266	Rgsl1
ENSRNOG00000048951	115.269	1.14567	0.362536	3.16016	0.00157685	0.0219412	LOC100364500
ENSRNOG00000056457	10608.9	0.928154	0.293725	3.15995	0.00157799	0.0219412	Gpd1
ENSRNOG00000059555	7.69388	1.77239	0.560945	3.15964	0.00157963	0.021948	AABR07021998.1
ENSRNOG00000019500	7.75807	1.67626	0.530737	3.15836	0.00158657	0.0220284	Cyp1a1
ENSRNOG00000020845	6135.83	1.3929	0.441131	3.15757	0.0015909	0.0220724	Tyrobp
ENSRNOG00000007390	1978.91	0.839058	0.265756	3.15725	0.00159265	0.0220735	Nfkbia
ENSRNOG00000018867	60.4857	-1.60795	0.509341	-3.15692	0.00159445	0.0220735	Klhdc7a
ENSRNOG00000059628	29.8919	-1.54572	0.489602	-3.1571	0.00159349	0.0220735	AABR07007878.1
ENSRNOG00000008518	9.48915	1.72744	0.547501	3.15513	0.00160428	0.0221934	Gsg1
ENSRNOG00000010165	340.069	0.921079	0.292015	3.15421	0.00160931	0.0222469	Tnfaip2
ENSRNOG00000002775	1221.08	0.721721	0.228872	3.15338	0.00161392	0.0222624	Npl
ENSRNOG00000011419	6793.02	-0.573869	0.181977	-3.15352	0.00161314	0.0222624	Aldh6a1
ENSRNOG00000016647	218.137	-0.917896	0.291075	-3.15347	0.00161345	0.0222624	Pla2g2c
ENSRNOG00000009870	127.343	0.941677	0.298779	3.15175	0.00162294	0.0223706	Tmem88
ENSRNOG00000013577	357.048	0.872502	0.276974	3.15012	0.00163204	0.0224797	Kdelr3
ENSRNOG00000022710	20.4108	1.58968	0.504712	3.14967	0.00163453	0.0224978	Prrg4
ENSRNOG00000005034	3519.65	-0.717848	0.228062	-3.1476	0.00164614	0.022625	Arhgef25
ENSRNOG00000058564	5.57561	-1.58491	0.503513	-3.14772	0.00164552	0.022625	Tcte2
ENSRNOG00000001174	1738.61	0.774165	0.246162	3.14494	0.0016612	0.0227336	Pde9a
ENSRNOG00000005934	1519.36	-1.13633	0.361266	-3.1454	0.00165858	0.0227336	Mlip
ENSRNOG00000007254	3485.26	0.658852	0.209468	3.14536	0.00165885	0.0227336	Ttc9
ENSRNOG00000010397	290.072	-0.666119	0.211793	-3.14515	0.00166003	0.0227336	Agbl3
ENSRNOG00000019031	6.53854	-1.43532	0.45636	-3.14515	0.00166003	0.0227336	Neu4
ENSRNOG00000023122	9.31606	-1.38167	0.439314	-3.14507	0.00166047	0.0227336	Apol11a
ENSRNOG00000015674	44.5439	1.43083	0.455071	3.1442	0.00166542	0.0227588	Acap1
ENSRNOG00000021096	538.373	-0.496543	0.157915	-3.14437	0.00166445	0.0227588	Tmem143
ENSRNOG00000019170	12.059	1.52522	0.485134	3.14392	0.00166704	0.0227645	Il27
ENSRNOG00000005457	6446.36	-1.08154	0.344165	-3.14251	0.00167507	0.022812	Lamp5
ENSRNOG00000011592	1517.82	0.771754	0.245589	3.14246	0.00167533	0.022812	Lrp10
ENSRNOG00000014385	73.5502	1.43461	0.4565	3.14263	0.00167437	0.022812	Wnt2b
ENSRNOG00000018836	4302.24	-0.960555	0.305689	-3.14226	0.00167649	0.022812	RGD1559896
ENSRNOG00000020530	1.49306	1.77628	0.565146	3.14305	0.00167199	0.022812	Cnfn
ENSRNOG00000016433	285.498	0.763363	0.242966	3.14185	0.00167883	0.0228276	Prrc1
ENSRNOG00000005958	2966.12	1.08652	0.345875	3.14138	0.00168154	0.0228481	Rrbp1
ENSRNOG00000014832	1307.5	0.957424	0.304804	3.14111	0.00168308	0.0228528	Mapkapk3
ENSRNOG00000056954	1348.09	-0.392818	0.125073	-3.14071	0.00168537	0.0228676	Inpp5k
ENSRNOG00000005608	130.027	1.24622	0.397079	3.13847	0.00169831	0.0230104	Tead4
ENSRNOG00000052064	300.807	1.19613	0.381094	3.13867	0.00169717	0.0230104	Parvg
ENSRNOG00000016339	60.8141	1.41675	0.451539	3.13761	0.00170332	0.0230619	Uox
ENSRNOG00000031167	285.025	1.25407	0.399777	3.13694	0.00170724	0.0230986	Srxn1
ENSRNOG00000013304	750.693	1.34649	0.429341	3.13618	0.00171165	0.0231418	Arg1
ENSRNOG00000024266	490.904	0.451065	0.143862	3.1354	0.00171619	0.0231868	Haus5
ENSRNOG00000014642	234.663	-0.553795	0.176696	-3.13416	0.00172347	0.0232687	Morn1
ENSRNOG00000010620	1406.25	0.542317	0.173091	3.13313	0.00172952	0.0233339	Ndc1
ENSRNOG00000024429	8.83864	1.43426	0.45789	3.13232	0.00173431	0.0233819	Peg12
ENSRNOG00000009568	1918.35	0.466817	0.149214	3.12851	0.00175693	0.0236702	Hdac1l
ENSRNOG00000015768	192.29	-1.20187	0.384372	-3.12684	0.00176698	0.0237887	Cml5
ENSRNOG00000059765	1903.75	-0.669034	0.214145	-3.12421	0.00178284	0.0239853	Asic1
ENSRNOG00000004726	3141.85	0.608625	0.194916	3.1225	0.0017932	0.0241077	Mapkapk2
ENSRNOG00000016733	1355.73	0.712031	0.228067	3.12202	0.00179613	0.0241302	Rab13
ENSRNOG00000033741	1399.69	-0.971304	0.31116	-3.12155	0.00179899	0.0241515	Ankrd34a
ENSRNOG00000004494	1888.49	0.442213	0.141737	3.11996	0.00180878	0.0242148	Lta4h
ENSRNOG00000007477	95.857	-1.26914	0.406765	-3.12009	0.00180798	0.0242148	Edn3
ENSRNOG00000021179	670.44	0.414433	0.132813	3.12043	0.00180588	0.0242148	Naa40
ENSRNOG00000029148	350.107	-1.00219	0.321215	-3.11998	0.00180864	0.0242148	Pdgfd
ENSRNOG00000059585	20.503	-1.59371	0.511436	-3.11616	0.00183224	0.0245117	LOC103692343
ENSRNOG00000001701	641.009	1.23159	0.395312	3.1155	0.00183634	0.0245145	Cbr3
ENSRNOG00000003289	8371.38	0.66932	0.214886	3.11477	0.00184089	0.0245145	Lap3
ENSRNOG00000016825	551.718	0.883923	0.283793	3.11468	0.00184144	0.0245145	Cd3eap
ENSRNOG00000024954	1820.38	-0.963101	0.309157	-3.11525	0.00183787	0.0245145	Mgat5b
ENSRNOG00000030889	2.20944	1.75578	0.563558	3.11552	0.00183623	0.0245145	Cldn22
ENSRNOG00000058422	20.9469	1.68609	0.541332	3.11472	0.00184122	0.0245145	AABR07071870.1
ENSRNOG00000059795	3.20568	1.76285	0.565918	3.11503	0.00183923	0.0245145	AC141220.1
ENSRNOG00000016326	11846.8	-0.795641	0.255544	-3.11352	0.00184869	0.0245938	Cx3cl1
ENSRNOG00000006470	957.314	-0.896972	0.288121	-3.11318	0.00185081	0.0246048	Camk1g
ENSRNOG00000057058	324.043	1.18753	0.381712	3.11107	0.00186408	0.0247639	Cd300a
ENSRNOG00000018166	2480.06	1.09131	0.350917	3.10988	0.00187166	0.0248473	Prkab2
ENSRNOG00000012721	370.568	0.819543	0.263629	3.10869	0.00187916	0.0249296	Ednra
ENSRNOG00000015260	33.5337	-0.985988	0.317368	-3.10677	0.00189146	0.0250705	Lpar3
ENSRNOG00000056236	30.0507	-1.43154	0.460803	-3.10662	0.00189241	0.0250705	AABR07050644.1
ENSRNOG00000013521	837.858	0.928305	0.298855	3.10621	0.00189505	0.025088	Dhfr
ENSRNOG00000017930	1895.25	0.528903	0.170359	3.10464	0.00190511	0.025181	Lpcat1
ENSRNOG00000028036	119.408	1.54435	0.497483	3.10432	0.00190719	0.025181	Adamts7
ENSRNOG00000038835	382.458	1.08669	0.350057	3.10432	0.0019072	0.025181	Cd86
ENSRNOG00000057174	18.2599	-1.07806	0.347279	-3.10429	0.00190735	0.025181	AABR07067310.2
ENSRNOG00000019937	5268.08	-0.871794	0.281091	-3.10147	0.00192565	0.0253874	Kcnk1
ENSRNOG00000046132	177.054	-1.4051	0.453013	-3.10167	0.00192433	0.0253874	LOC316935
ENSRNOG00000006874	2.5175	1.76121	0.56796	3.10094	0.00192909	0.0253977	Opn1sw
ENSRNOG00000013862	538.64	1.49401	0.48179	3.10095	0.00192904	0.0253977	Dusp2
ENSRNOG00000001419	79.8959	-0.758691	0.244717	-3.10028	0.00193336	0.0254364	Cldn15
ENSRNOG00000049782	315.931	1.03292	0.333272	3.09933	0.00193959	0.0255007	Csf2ra
ENSRNOG00000004189	624.06	0.676929	0.218479	3.09837	0.00194588	0.0255175	Helb
ENSRNOG00000015736	827.683	-0.819614	0.264535	-3.09832	0.00194622	0.0255175	Dhrs3
ENSRNOG00000020923	144.839	1.22974	0.396831	3.0989	0.00194241	0.0255175	Tuft1
ENSRNOG00000055362	1.69332	1.7467	0.563712	3.09857	0.00194454	0.0255175	AABR07029172.2
ENSRNOG00000014879	811.386	0.803529	0.25937	3.09801	0.00194827	0.0255269	Ttc7a
ENSRNOG00000056216	465.489	0.816417	0.263625	3.09689	0.00195561	0.0256054	Casp7
ENSRNOG00000057958	22.3578	-1.10525	0.357084	-3.0952	0.00196679	0.0257342	AC128960.2
ENSRNOG00000017220	1016.93	0.711204	0.229936	3.09305	0.00198108	0.0258857	Tcirg1
ENSRNOG00000056421	39.8632	-1.11846	0.361581	-3.09325	0.00197975	0.0258857	AABR07052897.2
ENSRNOG00000016756	52.0174	1.53718	0.497075	3.09246	0.00198508	0.0259201	Ptgir
ENSRNOG00000042449	5585.63	-0.602752	0.195125	-3.08906	0.00200789	0.0262	LOC100362023
ENSRNOG00000027773	2891.92	0.316686	0.10265	3.0851	0.00203486	0.0265339	Smek1
ENSRNOG00000006579	249.127	1.71055	0.554634	3.08412	0.00204158	0.0265893	Reg3g
ENSRNOG00000009878	229.538	0.98552	0.319552	3.08407	0.0020419	0.0265893	Crtap
ENSRNOG00000009857	2068.38	0.802457	0.260237	3.08356	0.00204538	0.0265983	Ftsj3
ENSRNOG00000049351	7993.52	-0.592733	0.192219	-3.08364	0.00204485	0.0265983	Nat8l
ENSRNOG00000020593	13.2734	1.63793	0.531393	3.08233	0.00205386	0.0266723	Gipc3
ENSRNOG00000043203	12.5864	1.46493	0.475267	3.08233	0.00205386	0.0266723	Krt75
ENSRNOG00000002831	79.735	-1.02701	0.333294	-3.0814	0.00206029	0.0267375	Wfikkn2
ENSRNOG00000002013	2302.8	-0.860019	0.279175	-3.08058	0.002066	0.0267934	Sidt1
ENSRNOG00000005138	4324.21	-0.876456	0.284601	-3.0796	0.00207281	0.0268635	Pip4k2c
ENSRNOG00000021216	1779.17	-0.410573	0.133333	-3.07931	0.00207479	0.0268708	Pex11b
ENSRNOG00000001711	512.726	-0.912703	0.29642	-3.07909	0.00207637	0.026873	Hrasls
ENSRNOG00000031475	1733.73	0.843513	0.274036	3.07811	0.00208315	0.0269243	Col16a1
ENSRNOG00000053096	3.72787	1.70655	0.554394	3.07823	0.00208232	0.0269243	AABR07062061.1
ENSRNOG00000026133	3.60827	1.70876	0.555198	3.07776	0.00208565	0.0269384	Ly6d
ENSRNOG00000021140	496.225	-1.04893	0.340835	-3.07755	0.00208712	0.0269392	Kcnk4
ENSRNOG00000014294	752.215	1.06357	0.345681	3.07673	0.00209286	0.0269459	Ptpn6
ENSRNOG00000016728	2788.37	-0.887874	0.288583	-3.07667	0.0020933	0.0269459	Tiam2
ENSRNOG00000016978	115.474	1.20859	0.392779	3.07702	0.0020908	0.0269459	LOC308990
ENSRNOG00000030187	169.716	1.65023	0.536363	3.07671	0.00209302	0.0269459	Mmp12
ENSRNOG00000002073	369.08	-0.795038	0.258483	-3.07579	0.00209947	0.0270071	Brdt
ENSRNOG00000012448	8.1376	-1.58714	0.516095	-3.07529	0.00210295	0.0270337	Chrnb3
ENSRNOG00000051725	39.4331	-1.02703	0.334094	-3.07409	0.00211149	0.0271252	AABR07048878.1
ENSRNOG00000013572	2374.34	0.892935	0.290672	3.07196	0.00212655	0.0273002	Lxn
ENSRNOG00000018311	10.0566	1.39963	0.455822	3.07056	0.00213661	0.02741	Cd19
ENSRNOG00000022071	243.678	0.951715	0.309968	3.07036	0.00213797	0.02741	Itga2b
ENSRNOG00000007827	117.345	0.883622	0.287887	3.06934	0.00214534	0.027486	Cox4i2
ENSRNOG00000006921	149.805	1.394	0.454202	3.06911	0.00214699	0.0274887	Rbl1
ENSRNOG00000012546	749.684	1.04485	0.340471	3.06884	0.00214893	0.0274951	Frmpd1
ENSRNOG00000000700	1359.79	-0.794341	0.258977	-3.06723	0.00216054	0.0276251	Tmem119
ENSRNOG00000025843	175.312	0.869735	0.283747	3.06518	0.00217539	0.0277963	Ccdc102a
ENSRNOG00000029862	349.074	1.16557	0.380307	3.0648	0.00217813	0.0278127	Spc24
ENSRNOG00000008565	8164.18	-0.792115	0.258723	-3.06164	0.0022013	0.028071	Nkiras1
ENSRNOG00000049213	313.026	1.63283	0.533303	3.06172	0.00220069	0.028071	Npy2r
ENSRNOG00000002045	8501.17	0.734957	0.2401	3.06105	0.00220562	0.0281073	Anxa3
ENSRNOG00000017511	159.562	-0.888733	0.290362	-3.06077	0.00220767	0.0281147	Dcdc2
ENSRNOG00000011490	16.8497	1.67065	0.545895	3.06039	0.00221048	0.0281316	LOC100361444
ENSRNOG00000008030	2201.6	-0.501652	0.16417	-3.05568	0.00224548	0.028558	Shc2
ENSRNOG00000052376	11102.6	-0.735699	0.240806	-3.05515	0.00224947	0.0285706	Bend6
ENSRNOG00000057245	9.50919	1.70399	0.557742	3.05516	0.00224938	0.0285706	Rbbp8nl
ENSRNOG00000032902	543.967	1.04493	0.342122	3.05425	0.00225625	0.0286378	Ybx1-ps3
ENSRNOG00000013014	2114.34	1.35712	0.444443	3.05352	0.00226174	0.0286883	Cyba
ENSRNOG00000025608	12.4555	1.3749	0.450478	3.05209	0.00227252	0.0287867	Lrat
ENSRNOG00000055224	3.0313	1.70117	0.557348	3.05226	0.00227125	0.0287867	AABR07070161.4
ENSRNOG00000025925	8.73112	1.31795	0.432077	3.05027	0.0022864	0.0289433	Txk
ENSRNOG00000012782	1269.99	0.975432	0.319858	3.04958	0.00229164	0.0289905	Tmem2
ENSRNOG00000002106	10595.4	-0.522262	0.17129	-3.049	0.00229606	0.0290272	Usp46
ENSRNOG00000032350	3616.94	-0.665204	0.218196	-3.04866	0.00229868	0.029041	Kcnip4
ENSRNOG00000026371	67.7854	1.44192	0.473074	3.04797	0.00230391	0.0290879	Krt17
ENSRNOG00000010989	7332.79	0.97585	0.320239	3.04725	0.00230943	0.029119	Ipo5
ENSRNOG00000020105	40.3295	1.21751	0.39954	3.04728	0.00230925	0.029119	Klhl30
ENSRNOG00000001527	30.6699	1.04609	0.343932	3.04157	0.00235346	0.0296493	Cd80
ENSRNOG00000026302	89.7636	1.16231	0.382159	3.04143	0.0023546	0.0296493	Lrrn4cl
ENSRNOG00000018086	384.945	-1.27175	0.418185	-3.04112	0.00235697	0.0296596	Slc22a8
ENSRNOG00000060605	10.2212	1.39712	0.459645	3.03956	0.00236925	0.0297944	AABR07071208.2
ENSRNOG00000022386	7139.62	-0.845366	0.278289	-3.03772	0.00238372	0.0299566	Opalin
ENSRNOG00000012593	183.537	-0.661931	0.217978	-3.03669	0.00239193	0.0300203	Mmel1
ENSRNOG00000015152	11.0232	1.71986	0.566355	3.03672	0.00239169	0.0300203	Pkp3
ENSRNOG00000004481	6002.51	0.601503	0.198198	3.03487	0.00240642	0.0301624	Adss
ENSRNOG00000058678	28.3197	-0.948044	0.312371	-3.03499	0.00240543	0.0301624	Rn60_20_0050.5
ENSRNOG00000017939	29391.5	-0.971857	0.320408	-3.03318	0.00241989	0.0303114	Chn1
ENSRNOG00000050430	267.904	1.14772	0.378419	3.03294	0.00242188	0.0303164	Vav1
ENSRNOG00000050645	50.2302	-0.761355	0.251282	-3.02988	0.00244648	0.0306042	Tprkb
ENSRNOG00000010784	15708.2	-0.710827	0.234647	-3.02935	0.00245085	0.0306243	Scg3
ENSRNOG00000024952	55.7605	1.40231	0.462916	3.02929	0.00245129	0.0306243	Atp8b1
ENSRNOG00000039390	344.403	1.0628	0.350885	3.02891	0.00245437	0.0306427	Slc37a2
ENSRNOG00000019744	495.199	-1.01571	0.335472	-3.02771	0.00246417	0.030745	Prr16
ENSRNOG00000056362	32.4548	-1.0006	0.330529	-3.02726	0.00246778	0.0307698	Ttll13
ENSRNOG00000006554	2473.97	-0.462437	0.152806	-3.0263	0.00247566	0.0308479	Fam149b1
ENSRNOG00000000413	127.19	-1.1131	0.367927	-3.02533	0.00248362	0.0309269	Pln
ENSRNOG00000057042	1002.96	-0.388442	0.128425	-3.02465	0.00248917	0.0309556	Pcca
ENSRNOG00000059909	4.90156	1.65945	0.54862	3.02477	0.00248823	0.0309556	AABR07006654.2
ENSRNOG00000019846	2.59177	1.6868	0.557777	3.02414	0.00249339	0.0309879	Muc5b
ENSRNOG00000002667	666.541	1.16138	0.384108	3.02358	0.00249807	0.0310185	Lamc2
ENSRNOG00000004805	6380.26	1.25628	0.415513	3.02345	0.00249911	0.0310185	Stac2
ENSRNOG00000022570	219.278	0.757254	0.250659	3.02106	0.00251895	0.0312445	Pus7l
ENSRNOG00000003931	405.38	-0.554984	0.183786	-3.01973	0.00252997	0.0313608	Arsg
ENSRNOG00000002342	3382.15	-0.404056	0.133818	-3.01945	0.00253234	0.0313698	Aldh3a2
ENSRNOG00000006950	67.1837	1.18118	0.391288	3.0187	0.00253863	0.0314273	Padi3
ENSRNOG00000002876	121.202	0.874174	0.289733	3.01718	0.00255142	0.0315651	Eef2kmt
ENSRNOG00000013886	546.695	0.905194	0.300059	3.01672	0.00255523	0.0315918	Fyb
ENSRNOG00000012147	987.073	0.682488	0.226264	3.01633	0.00255851	0.0316118	Nop14
ENSRNOG00000033348	22.2286	1.18107	0.3917	3.01524	0.00256775	0.0317055	Duox1
ENSRNOG00000059878	267.965	0.548547	0.182038	3.01336	0.00258368	0.0318816	Rad51ap1
ENSRNOG00000026112	93.3818	0.85698	0.284412	3.01316	0.00258542	0.0318823	Tmem202
ENSRNOG00000004342	922.173	0.787821	0.261559	3.01203	0.00259511	0.0319271	Ahr
ENSRNOG00000006846	2.97862	1.71292	0.568661	3.0122	0.00259365	0.0319271	En2
ENSRNOG00000007081	384.045	1.00913	0.335041	3.01195	0.00259574	0.0319271	Xdh
ENSRNOG00000046366	4706.92	-0.668876	0.222063	-3.0121	0.00259444	0.0319271	Dmd
ENSRNOG00000016706	112.481	0.96572	0.3208	3.01035	0.0026095	0.0320757	Fanca
ENSRNOG00000046667	1414.75	1.53463	0.510058	3.00875	0.00262329	0.0322244	Fosb
ENSRNOG00000002350	57.1987	-1.08084	0.359293	-3.00824	0.00262765	0.0322571	Eaf2
ENSRNOG00000051690	14.0679	1.40162	0.466044	3.00748	0.00263423	0.0323172	Clec9a
ENSRNOG00000008482	375.66	1.08828	0.362033	3.00602	0.00264695	0.0324523	Rbms1
ENSRNOG00000025075	526.079	0.583289	0.194061	3.00569	0.00264977	0.032466	Relt
ENSRNOG00000014330	6589.44	-0.588045	0.195675	-3.00522	0.00265392	0.0324961	Pcmt1
ENSRNOG00000013013	2119.91	0.590687	0.196634	3.00399	0.00266464	0.0325855	Tle3
ENSRNOG00000017725	359.517	-1.14754	0.381988	-3.00412	0.00266353	0.0325855	Pnlip
ENSRNOG00000010775	669.249	0.98538	0.328257	3.00186	0.00268338	0.0327936	Arrdc4
ENSRNOG00000011533	8.25728	1.59237	0.530533	3.00145	0.00268698	0.0327955	Irx3
ENSRNOG00000058611	84.7748	-1.3588	0.452711	-3.00147	0.00268683	0.0327955	AABR07027137.1
ENSRNOG00000001376	2641.44	-0.902092	0.300603	-3.00095	0.00269141	0.0328287	Mettl7a
ENSRNOG00000026910	3.05566	1.66751	0.555858	2.99988	0.00270083	0.0329226	Gjb4
ENSRNOG00000007078	143.405	1.01786	0.339595	2.99728	0.00272399	0.0331837	Wisp1
ENSRNOG00000008020	14.1224	-1.38628	0.462584	-2.99682	0.00272815	0.0332131	Pax4
ENSRNOG00000017965	3942.14	0.477036	0.159288	2.99481	0.00274619	0.0334114	Afg3l2
ENSRNOG00000009088	3947.3	0.898233	0.300146	2.99265	0.00276564	0.0336223	Txnrd1
ENSRNOG00000043095	1163.65	0.520871	0.174059	2.9925	0.00276705	0.0336223	Etv3
ENSRNOG00000009884	3485.14	1.34319	0.449241	2.98992	0.00279054	0.0338862	Lgals1
ENSRNOG00000011071	682.151	0.987853	0.330601	2.98805	0.0028076	0.0340716	Nt5e
ENSRNOG00000017895	24183.8	0.503699	0.168649	2.98668	0.00282029	0.0342039	Eno1
ENSRNOG00000004273	549.145	1.15942	0.388418	2.98499	0.0028359	0.0343713	Ifitm1
ENSRNOG00000000410	7.6892	-1.55391	0.521392	-2.98032	0.00287947	0.0348773	Nepn
ENSRNOG00000059618	133.449	1.13344	0.380405	2.97955	0.00288668	0.0349424	Scarf1
ENSRNOG00000003349	25.2102	-1.29774	0.435656	-2.97881	0.00289368	0.0349723	Col23a1
ENSRNOG00000018561	1139.98	0.656097	0.220262	2.97871	0.00289465	0.0349723	Pprc1
ENSRNOG00000019634	1112.31	0.599297	0.201174	2.979	0.0028919	0.0349723	Eif4e2
ENSRNOG00000030058	30.1496	1.0923	0.36681	2.97784	0.00290291	0.0350499	LOC100359600
ENSRNOG00000038877	25.9385	0.886948	0.297945	2.97688	0.00291194	0.0351367	Btn2a2
ENSRNOG00000048088	476.791	-1.06394	0.357446	-2.97651	0.00291549	0.0351573	Mest
ENSRNOG00000024813	444.2	-0.691984	0.23252	-2.97602	0.00292014	0.035191	Mzt1
ENSRNOG00000001765	9.12073	-1.34628	0.452637	-2.97429	0.00293666	0.0353498	Slc51a
ENSRNOG00000032788	88.0316	1.09163	0.367026	2.97425	0.00293702	0.0353498	Dysf
ENSRNOG00000003704	285.422	-0.832983	0.280085	-2.97404	0.00293907	0.0353523	Fam184b
ENSRNOG00000007981	5144.64	-0.747487	0.251482	-2.97233	0.00295547	0.0354318	Klhl23
ENSRNOG00000015593	119.241	0.840273	0.282655	2.97279	0.00295107	0.0354318	Sigirr
ENSRNOG00000017258	441.956	-0.848226	0.285388	-2.97219	0.00295683	0.0354318	Ica1l
ENSRNOG00000032699	53542.2	-0.471096	0.158474	-2.9727	0.00295196	0.0354318	Ttyh1
ENSRNOG00000047300	64.3366	1.41496	0.476061	2.97223	0.00295649	0.0354318	Bdkrb2
ENSRNOG00000055973	5.85754	1.69062	0.568641	2.97308	0.00294826	0.0354318	AABR07058498.1
ENSRNOG00000008283	4063.01	0.49889	0.167908	2.97121	0.00296633	0.0355233	B4galt5
ENSRNOG00000048487	657.752	0.482577	0.162462	2.9704	0.00297408	0.0355938	Slc12a9
ENSRNOG00000014010	1857.08	-0.955729	0.321802	-2.96993	0.00297866	0.0356039	Gfra2
ENSRNOG00000015568	999.285	0.758664	0.255434	2.9701	0.00297702	0.0356039	Ppapdc1b
ENSRNOG00000048462	35.4246	1.28534	0.432903	2.96913	0.00298649	0.0356751	AABR07066529.1
ENSRNOG00000020657	1706.25	0.861392	0.290196	2.96831	0.00299443	0.0357476	Shc1
ENSRNOG00000060635	637.86	1.3365	0.450306	2.96799	0.00299757	0.0357628	AABR07052897.3
ENSRNOG00000004319	32.8051	-0.802341	0.270354	-2.96774	0.00299995	0.0357688	AABR07038019.1
ENSRNOG00000015773	111.336	1.09372	0.368609	2.96715	0.0030057	0.0357702	Il21r
ENSRNOG00000024931	254.848	1.06111	0.357602	2.9673	0.00300428	0.0357702	Ccdc88b
ENSRNOG00000057443	5.57273	1.68002	0.566175	2.96731	0.00300418	0.0357702	LOC497963
ENSRNOG00000003206	14664	0.372385	0.12555	2.96602	0.00301684	0.0357925	Actr3
ENSRNOG00000010060	1212.13	1.01442	0.341964	2.96645	0.00301259	0.0357925	Panx1
ENSRNOG00000017206	3317.36	-0.951133	0.320678	-2.96601	0.00301695	0.0357925	Igfbp5
ENSRNOG00000033575	1078.15	-1.02096	0.344205	-2.96614	0.00301561	0.0357925	Emid1
ENSRNOG00000039325	19.8615	-1.04697	0.352975	-2.96614	0.00301568	0.0357925	Grxcr2
ENSRNOG00000030871	34825.6	-0.836906	0.28229	-2.9647	0.00302979	0.0359225	Calm2
ENSRNOG00000045668	820.105	0.447981	0.151122	2.96437	0.003033	0.0359383	Ifnar2
ENSRNOG00000008979	17.3015	1.49006	0.50306	2.96199	0.00305659	0.0361952	Guca2b
ENSRNOG00000012659	331.058	1.2715	0.429421	2.96095	0.00306691	0.0362949	Vamp5
ENSRNOG00000039666	103.303	-0.636721	0.215114	-2.95993	0.0030771	0.036393	Srpx
ENSRNOG00000011446	67.2413	1.20457	0.407024	2.95947	0.00308172	0.0364251	Vill
ENSRNOG00000008759	511.524	1.26578	0.427888	2.95819	0.00309447	0.0365531	Csf3r
ENSRNOG00000017669	317.015	0.940901	0.31811	2.95779	0.00309856	0.0365787	Chd1l
ENSRNOG00000012058	294.211	-0.823868	0.278591	-2.95727	0.00310378	0.0366177	Egflam
ENSRNOG00000053410	106.602	-1.22581	0.414577	-2.95677	0.00310879	0.0366542	Adcy10
ENSRNOG00000014515	484.719	0.699037	0.236465	2.9562	0.00311456	0.0366994	Cdc14a
ENSRNOG00000031805	7.58094	-1.35893	0.459727	-2.95595	0.00311707	0.0367064	Krt36
ENSRNOG00000061100	565.583	0.726299	0.245837	2.95439	0.0031329	0.03687	Tmem150a
ENSRNOG00000009096	49.2747	0.832102	0.281684	2.95403	0.00313657	0.0368905	Pon3
ENSRNOG00000007044	79.5435	-1.13728	0.385091	-2.95328	0.00314415	0.0368911	L3mbtl1
ENSRNOG00000016752	357.624	0.91732	0.310612	2.95326	0.00314436	0.0368911	Crispld2
ENSRNOG00000018067	884.448	0.508938	0.17233	2.95328	0.00314418	0.0368911	Smn1
ENSRNOG00000023643	934.739	-1.17267	0.397024	-2.95365	0.00314035	0.0368911	Mmp17
ENSRNOG00000029543	256.239	1.02683	0.347719	2.95305	0.00314653	0.0368939	Cish
ENSRNOG00000011611	966.432	0.746388	0.252846	2.95194	0.0031578	0.0370032	Mapk1ip1l
ENSRNOG00000013034	4.63745	1.67108	0.566149	2.95167	0.00316062	0.0370136	Dupd1
ENSRNOG00000016575	188.687	1.33094	0.451173	2.94997	0.00317809	0.0371953	Tnfrsf1b
ENSRNOG00000021902	9.19062	1.53443	0.520203	2.94968	0.00318105	0.0372071	Rmi2
ENSRNOG00000060970	21.187	-1.57202	0.533086	-2.94891	0.00318895	0.0372767	Tnmd
ENSRNOG00000031090	500.507	0.852445	0.289315	2.94642	0.00321474	0.0375552	RT1-CE7
ENSRNOG00000006961	2266.77	0.442616	0.150274	2.94539	0.00322553	0.0376581	Snrpb
ENSRNOG00000003510	27.1998	-1.21399	0.412206	-2.94511	0.00322842	0.0376688	Fmo2
ENSRNOG00000019390	76.5144	0.686025	0.232983	2.94453	0.00323442	0.0377158	Klhl40
ENSRNOG00000009564	126.317	1.15219	0.391617	2.94214	0.00325956	0.0379857	Prr15
ENSRNOG00000011483	1545.73	1.60158	0.544525	2.94125	0.0032689	0.0380713	S100a9
ENSRNOG00000011480	2084.34	-0.377392	0.128455	-2.93793	0.00330415	0.0384583	Tubgcp5
ENSRNOG00000061316	32.1223	1.61034	0.54817	2.93767	0.00330687	0.0384666	AABR07000121.1
ENSRNOG00000014405	3502.91	0.958657	0.326426	2.93683	0.00331588	0.0385009	Aprt
ENSRNOG00000023633	626.597	1.21584	0.413977	2.93697	0.00331438	0.0385009	Crabp1
ENSRNOG00000024617	97.8342	-0.959699	0.326751	-2.93709	0.00331306	0.0385009	AC099444.1
ENSRNOG00000003064	92.7268	1.21559	0.414018	2.93608	0.00332386	0.0385702	Bst1
ENSRNOG00000054902	1612.87	-0.543175	0.185024	-2.93569	0.00332802	0.0385949	Trpc1
ENSRNOG00000018131	275.522	-1.05443	0.359299	-2.93467	0.00333899	0.0386986	Slc16a4
ENSRNOG00000019416	1495.72	-0.418129	0.142544	-2.93333	0.00335343	0.0388424	Zfp94
ENSRNOG00000007636	4646.25	-0.99873	0.340778	-2.93073	0.00338161	0.039145	Cadps2
ENSRNOG00000048053	43.5311	1.31457	0.448668	2.92995	0.00339019	0.0392205	Rn60_10_0701.2
ENSRNOG00000008513	9.04624	1.60714	0.548599	2.92953	0.00339476	0.0392496	Dbf4
ENSRNOG00000027017	1433.72	0.496135	0.169408	2.92864	0.00340448	0.0393381	Rnasel
ENSRNOG00000053970	23.7816	-1.38013	0.471546	-2.92682	0.00342452	0.0395458	AABR07029901.1
ENSRNOG00000037476	5763.68	-0.890717	0.304388	-2.92625	0.0034307	0.0395932	Galnt9
ENSRNOG00000019447	867.53	1.15376	0.39465	2.9235	0.00346116	0.0399205	Ecel1
ENSRNOG00000014660	3817	0.635432	0.217401	2.92285	0.0034684	0.0399799	Usp53
ENSRNOG00000004624	1580.56	0.50388	0.172429	2.92226	0.00347506	0.0400083	Rnd3
ENSRNOG00000018215	146.248	-1.45391	0.497508	-2.92238	0.00347364	0.0400083	Slc22a6
ENSRNOG00000042139	300.747	1.20757	0.413601	2.91966	0.00350417	0.0403191	Clec4a1
ENSRNOG00000029912	42003.2	-0.734084	0.251526	-2.91852	0.00351697	0.040442	2021-09-05
ENSRNOG00000030888	1140.08	0.717267	0.245822	2.91784	0.00352469	0.0405064	Rela
ENSRNOG00000011628	28.0331	1.55238	0.532133	2.91728	0.00353104	0.0405199	Krt27
ENSRNOG00000017702	1066.14	-0.582053	0.199527	-2.91717	0.00353224	0.0405199	Gpld1
ENSRNOG00000033883	701.147	-0.644942	0.221074	-2.91732	0.00353059	0.0405199	Stard8
ENSRNOG00000016617	351.607	1.20246	0.41244	2.91548	0.00355141	0.0407153	Wwtr1
ENSRNOG00000046202	227.971	0.923433	0.316826	2.91464	0.00356098	0.0408005	Metrnl
ENSRNOG00000000515	14.4139	1.4559	0.499789	2.91303	0.00357945	0.0409629	Mapk13
ENSRNOG00000054954	63.2364	1.46388	0.502522	2.91307	0.00357897	0.0409629	Lilrb3
ENSRNOG00000013309	464.95	0.986717	0.338945	2.91114	0.00360107	0.0411857	Pik3ap1
ENSRNOG00000061365	26.6214	1.26064	0.433069	2.91094	0.0036034	0.0411876	AABR07007055.1
ENSRNOG00000007025	110.617	1.11712	0.383851	2.91028	0.00361104	0.0412502	Evc2
ENSRNOG00000004515	3361.25	0.347438	0.119401	2.90984	0.00361614	0.0412837	Pes1
ENSRNOG00000026797	14.4284	-1.13032	0.388949	-2.90608	0.00365985	0.0417577	Slc9c2
ENSRNOG00000006549	57.9012	1.32714	0.456781	2.90542	0.00366761	0.0418213	Fndc9
ENSRNOG00000015125	17.8726	1.21248	0.41735	2.90519	0.00367031	0.0418271	Spsb2
ENSRNOG00000011704	3246.81	-0.594603	0.204701	-2.90474	0.00367563	0.0418377	Fbxo34
ENSRNOG00000012509	1.12292	1.63435	0.562638	2.9048	0.00367482	0.0418377	Il17f
ENSRNOG00000010986	649.312	0.682737	0.235224	2.9025	0.00370197	0.0421124	Cmtm7
ENSRNOG00000008054	116.817	1.09005	0.375616	2.90203	0.00370747	0.0421498	Igsf9
ENSRNOG00000038197	34.2735	0.837307	0.288552	2.90176	0.00371078	0.0421623	Cd226
ENSRNOG00000058938	20879.8	-0.688573	0.237412	-2.90033	0.00372771	0.0423295	Camkv
ENSRNOG00000004437	772.379	-0.873806	0.301325	-2.89988	0.00373305	0.0423649	Map2k6
ENSRNOG00000009850	5260.9	0.742155	0.256025	2.89876	0.00374644	0.0424915	St3gal4
ENSRNOG00000019559	1418.28	0.665263	0.229564	2.89795	0.00375616	0.0425765	Eaf1
ENSRNOG00000005911	5.96862	1.62166	0.55982	2.89675	0.00377053	0.042701	Rln3
ENSRNOG00000030625	31215.7	0.851889	0.294094	2.89666	0.00377162	0.042701	Tf
ENSRNOG00000020714	373.111	-0.75667	0.261344	-2.8953	0.00378792	0.0428586	Trpm4
ENSRNOG00000022576	949.577	-0.676139	0.233544	-2.89513	0.00379004	0.0428586	Nudt12
ENSRNOG00000043466	15.245	-1.32478	0.457786	-2.89389	0.003805	0.0430023	Ankub1
ENSRNOG00000002146	1864.46	0.726834	0.251202	2.89343	0.00381064	0.0430151	Pkd2
ENSRNOG00000038943	31.9042	-0.927952	0.320697	-2.89355	0.00380913	0.0430151	RGD1560034
ENSRNOG00000036692	12.6327	1.5491	0.536004	2.89008	0.00385142	0.0434241	Gcgr
ENSRNOG00000059625	3.73818	1.64112	0.567817	2.89023	0.00384965	0.0434241	AABR07035641.2
ENSRNOG00000017808	818.828	-0.976388	0.337867	-2.88985	0.0038542	0.0434298	Klf15
ENSRNOG00000050941	1.76833	1.64181	0.56863	2.88731	0.00388557	0.0437573	Olr1587
ENSRNOG00000010756	966.734	0.934657	0.323753	2.88694	0.00389007	0.0437822	Tp53
ENSRNOG00000014859	586.986	-0.936032	0.324403	-2.8854	0.00390917	0.0439555	Rnf152
ENSRNOG00000019842	48.1927	1.31888	0.457098	2.88533	0.00391008	0.0439555	Artn
ENSRNOG00000001480	853.26	0.959832	0.332972	2.88262	0.00394378	0.0443083	Ncf1
ENSRNOG00000023908	74.526	-1.09584	0.380286	-2.88162	0.00395634	0.0444233	Egfem1
ENSRNOG00000001843	2051.54	0.752651	0.261357	2.87978	0.00397954	0.0446575	Bcl6
ENSRNOG00000016885	761.24	1.04314	0.362366	2.87868	0.0039935	0.0447877	Klf6
ENSRNOG00000010811	2.54939	1.63264	0.56722	2.87831	0.00399806	0.0448126	Lalba
ENSRNOG00000005133	18065.1	-0.44748	0.155656	-2.87479	0.00404292	0.0452767	Mapt
ENSRNOG00000029500	610.444	0.598936	0.208348	2.87469	0.00404421	0.0452767	Tapbp
ENSRNOG00000003583	3800.57	-0.500308	0.174203	-2.87199	0.00407901	0.0456395	Smyd2
ENSRNOG00000038478	240.693	0.728616	0.253744	2.87147	0.00408573	0.0456784	RGD1563668
ENSRNOG00000047895	500.37	0.753405	0.262387	2.87135	0.00408728	0.0456784	Mettl1
ENSRNOG00000032261	394.85	-0.86615	0.301694	-2.87095	0.00409235	0.0456815	Cyp2d4
ENSRNOG00000059362	57.3283	-0.991731	0.345432	-2.87099	0.00409188	0.0456815	Has3
ENSRNOG00000021823	24.0724	-1.20688	0.42042	-2.87065	0.00409628	0.0456987	AABR07018318.1
ENSRNOG00000012831	571.942	-0.454231	0.158291	-2.8696	0.00410996	0.0458245	Slc25a26
ENSRNOG00000022738	228.309	0.766989	0.267376	2.86858	0.00412315	0.0459179	AC098459.1
ENSRNOG00000028384	836.831	0.588404	0.205109	2.86873	0.00412119	0.0459179	Npepl1
ENSRNOG00000017556	972.728	-0.66435	0.231656	-2.86782	0.00413305	0.0460013	Chrm4
ENSRNOG00000019913	2999.93	0.319981	0.1116	2.86722	0.00414097	0.0460626	Mta2
ENSRNOG00000053654	18.0528	-1.02687	0.358221	-2.86657	0.00414944	0.0461299	AABR07061614.2
ENSRNOG00000001088	793.519	0.751753	0.262267	2.86636	0.00415217	0.0461334	Rfc3
ENSRNOG00000010507	5.19637	1.62931	0.568603	2.86546	0.00416402	0.0462112	Mmp7
ENSRNOG00000043381	2328.23	-0.532232	0.18573	-2.86562	0.00416194	0.0462112	Cyth1
ENSRNOG00000036798	14900.1	-0.521086	0.181903	-2.86464	0.00417484	0.0463043	Dusp3
ENSRNOG00000012189	2.83802	1.58112	0.552281	2.86289	0.00419794	0.0465153	Lect2
ENSRNOG00000012604	1176.99	-0.473699	0.165497	-2.86228	0.00420605	0.0465153	Swsap1
ENSRNOG00000016643	1170.5	0.47524	0.166018	2.86258	0.00420209	0.0465153	Lpcat2
ENSRNOG00000021938	1221.3	-0.730578	0.25524	-2.86232	0.00420559	0.0465153	Lrrtm4
ENSRNOG00000060683	1.9229	1.59041	0.555576	2.86263	0.00420139	0.0465153	AABR07070161.7
ENSRNOG00000010903	22.1005	-1.36275	0.476483	-2.86001	0.00423627	0.0468223	Crb1
ENSRNOG00000008942	62.5169	1.11404	0.389654	2.85905	0.00424913	0.0469373	RGD1304963
ENSRNOG00000002292	4676.57	0.530939	0.185755	2.85828	0.00425946	0.0470242	Hnrpd
ENSRNOG00000021294	72.909	-1.02165	0.357488	-2.85787	0.00426501	0.0470582	Mstn
ENSRNOG00000018694	114.179	1.23868	0.433562	2.85698	0.00427689	0.047162	Lipg
ENSRNOG00000017619	1025.65	-0.891381	0.312087	-2.8562	0.00428748	0.0472515	Aldh1a1
ENSRNOG00000007743	678.18	0.944373	0.330946	2.85356	0.00432328	0.0475788	Mgst1
ENSRNOG00000010274	1250.53	0.833738	0.292171	2.8536	0.00432268	0.0475788	Smc4
ENSRNOG00000030452	97.9076	-0.833926	0.292251	-2.85346	0.00432466	0.0475788	Rimbp3
ENSRNOG00000017577	909.35	-0.750402	0.26333	-2.84966	0.00437655	0.0480957	Bphl
ENSRNOG00000061271	3.29171	1.57979	0.554381	2.84965	0.00437669	0.0480957	AC098180.1
ENSRNOG00000006527	12268.9	-0.650236	0.228321	-2.84791	0.00440078	0.0481938	Slc6a1
ENSRNOG00000008600	79.1801	0.855853	0.300505	2.84805	0.00439881	0.0481938	Sytl1
ENSRNOG00000010347	10.586	-1.26828	0.445196	-2.84881	0.00438827	0.0481938	Styk1
ENSRNOG00000013280	160.792	-0.974735	0.342218	-2.84829	0.00439555	0.0481938	Olfm4
ENSRNOG00000019609	4531.46	-0.502995	0.176581	-2.84852	0.00439229	0.0481938	B4galt2
ENSRNOG00000060482	67.3004	-1.09572	0.384705	-2.8482	0.00439673	0.0481938	Iqcj
ENSRNOG00000003721	1914.18	-0.585208	0.205506	-2.84764	0.00440441	0.0482059	Paqr4
ENSRNOG00000010992	23.6197	1.27569	0.448255	2.8459	0.00442865	0.0484157	Hspb3
ENSRNOG00000031266	1034.33	-0.608764	0.213897	-2.84606	0.00442633	0.0484157	Siae
ENSRNOG00000046261	256.729	1.05621	0.371274	2.84483	0.00444355	0.048523	Acp5
ENSRNOG00000055204	138.689	-0.868505	0.305289	-2.84486	0.00444303	0.048523	AABR07034833.1
ENSRNOG00000004048	2068.86	-0.798527	0.28084	-2.84335	0.00446417	0.0486639	Lrrk2
ENSRNOG00000020113	559.044	-0.462771	0.162739	-2.84365	0.00445999	0.0486639	Cnnm2
ENSRNOG00000058337	88.6585	0.736332	0.258982	2.84317	0.00446666	0.0486639	Plcb2
ENSRNOG00000059207	6.89553	1.46164	0.514075	2.84323	0.00446585	0.0486639	Oas3
ENSRNOG00000016070	1205.89	-0.919649	0.323549	-2.84238	0.00447787	0.0487483	Trpc3
ENSRNOG00000023778	697.239	0.69193	0.243449	2.8422	0.00448035	0.0487483	Gcnt2
ENSRNOG00000026676	11.9662	1.44361	0.507943	2.84208	0.00448207	0.0487483	LOC500567
ENSRNOG00000013925	16.3901	1.54632	0.544165	2.84165	0.0044881	0.048786	Nox4
ENSRNOG00000015488	122.809	1.25046	0.440084	2.84142	0.00449135	0.0487936	Tead1
ENSRNOG00000013368	2937.51	-0.635479	0.223717	-2.84055	0.00450354	0.0488703	Plcl2
ENSRNOG00000043390	1026.68	-0.768143	0.270413	-2.84063	0.00450249	0.0488703	Samd12
ENSRNOG00000015746	412.427	-1.08854	0.383474	-2.83863	0.00453075	0.0491376	Kcng4
ENSRNOG00000002948	110.951	0.935056	0.329545	2.83741	0.00454807	0.0492415	Abcc3
ENSRNOG00000017254	2993.14	0.455241	0.160442	2.83742	0.0045479	0.0492415	Nsun2
ENSRNOG00000025460	18.3762	1.28998	0.454579	2.83774	0.00454337	0.0492415	Tmem71
ENSRNOG00000021231	3678.29	-1.15901	0.408502	-2.83722	0.00455082	0.0492434	Lzts3
ENSRNOG00000010691	303.108	0.777781	0.274176	2.83679	0.00455694	0.0492816	Cmtm3
ENSRNOG00000002718	2.70764	1.61242	0.56858	2.83587	0.00457009	0.0493426	Scgb3a1
ENSRNOG00000009298	5065.77	-0.538447	0.189895	-2.8355	0.00457541	0.0493426	Fbxo44
ENSRNOG00000010325	313.033	1.11377	0.392795	2.83548	0.00457563	0.0493426	Ptger3
ENSRNOG00000015550	25485.8	-1.09502	0.386083	-2.83621	0.00456517	0.0493426	Ptgds
ENSRNOG00000018809	3246.34	0.519151	0.183094	2.83544	0.00457622	0.0493426	Psmd5
ENSRNOG00000021638	4255.84	0.562523	0.198423	2.83497	0.00458305	0.0493426	Eef1d
ENSRNOG00000048686	2408.79	-1.06749	0.376502	-2.83528	0.00457859	0.0493426	LOC100360856
ENSRNOG00000061219	1.81621	-1.60999	0.567909	-2.83495	0.00458327	0.0493426	AABR07028669.1
ENSRNOG00000003969	90.1528	-0.648051	0.228692	-2.83373	0.00460078	0.0495032	Fam20a
ENSRNOG00000028844	896.384	-0.766356	0.270566	-2.83242	0.00461972	0.0496789	Slc9a5
ENSRNOG00000055401	2367.54	-0.535731	0.189198	-2.83159	0.00463169	0.0497796	Kcnc1
