# Supplementary material for: Penetrating Ballistic Brain Injury Produces Acute Alterations in Sleep and Circadian-Related Genes in the Rodent Cortex: A Preliminary Study
Source: Front Neurol. 2021 Oct 21;12:745330. doi: 10.3389/fneur.2021.745330 (PMC8580116; doi:10.3389/fneur.2021.745330)
Supplement: Supplementary file 6 [file Table_6.XLSX]

## Sheet: Sheet1
Supplementary Table 6. Cortical gene expression analysis for main effects of sleep time in injured and uninjured hemisphere.
GeneID	baseMean	log2FoldChange	lfcSE	stat	pvalue	padj	GeneName
Ipsilateral hemisphere: NREM sleep
ENSRNOG00000060414	328.739	-0.01386	0.0024978	-5.54887	2.88e-08	0.000285223	AABR07052730.3
ENSRNOG00000033215	203.97	-0.0124341	0.00226415	-5.49171	3.98e-08	0.000285223	RT1-Db1
ENSRNOG00000000394	1010.14	-0.00843267	0.00166222	-5.07313	3.91e-07	0.00186934	Srgn
Contralateral hemisphere: NREM sleep
ENSRNOG00000033215	203.97	0.0115227	0.00230072	5.0083	5.49e-07	0.0061435	RT1-Db1
ENSRNOG00000037113	454.963	0.0112198	0.00218469	5.13567	2.81e-07	0.0061435	Slfn2
ENSRNOG00000022839	280.979	0.0118079	0.00263062	4.48862	7.17e-06	0.0401003	Ifit3
ENSRNOG00000032844	334.162	0.0113583	0.00250496	4.53433	5.78e-06	0.0401003	RT1-Da
Ipsilateral hemisphere: REM sleep
ENSRNOG00000017302	36.3678	0.00846699	0.00160301	5.28192	1.28e-07	0.0028981	Slc6a3
Contralateral hemisphere: REM sleep
ENSRNOG00000007984	91.6899	-0.026669	0.00541811	-4.92221	8.56e-07	0.00400562	Amer1
ENSRNOG00000059479	3033.97	-0.0239913	0.00544631	-4.40506	1.06e-05	0.0203226	Adcy1
ENSRNOG00000038784	41.1542	-0.0238422	0.00546874	-4.35972	1.3e-05	0.0225233	Piezo2
ENSRNOG00000011271	93.8584	-0.0235714	0.00534027	-4.41389	1.02e-05	0.0203226	Mcc
ENSRNOG00000011858	341.026	-0.0233703	0.00544572	-4.2915	1.77e-05	0.0255407	Unc5d
ENSRNOG00000056716	85.5556	-0.0231031	0.00544398	-4.24379	2.2e-05	0.0255407	Zbtb20
ENSRNOG00000017249	43.7275	-0.0230207	0.00549131	-4.1922	2.76e-05	0.0255407	Zfp366
ENSRNOG00000000277	50.7438	-0.0230096	0.00546567	-4.20985	2.56e-05	0.0255407	Tet1
ENSRNOG00000048433	1033.77	-0.0229976	0.00545907	-4.21273	2.52e-05	0.0255407	Tshz2
ENSRNOG00000014891	163.64	-0.0220946	0.00540298	-4.08933	4.33e-05	0.0308699	Ptar1
ENSRNOG00000005883	91.7485	-0.0220783	0.00545665	-4.04613	5.21e-05	0.0308699	Nek10
ENSRNOG00000056739	16.1414	-0.0217753	0.00544396	-3.9999	6.34e-05	0.0332115	AABR07036336.1
ENSRNOG00000031662	330.789	-0.0216975	0.00546316	-3.9716	7.14e-05	0.0363148	Slc6a5
ENSRNOG00000053968	91.2427	-0.021441	0.00544238	-3.93964	8.16e-05	0.0370316	AABR07019086.1
ENSRNOG00000027276	147.469	-0.021434	0.00544767	-3.93452	8.34e-05	0.0370316	Xkr4
ENSRNOG00000059326	37.2641	-0.021431	0.00542553	-3.95004	7.81e-05	0.0370316	Abca9
ENSRNOG00000019184	95.5535	-0.0213341	0.00544285	-3.91966	8.87e-05	0.0374051	Npr3
ENSRNOG00000024457	77.9695	-0.0210252	0.00544399	-3.8621	0.000112416	0.0441872	Cyct
ENSRNOG00000040120	17.916	-0.0208194	0.00529286	-3.93348	8.37e-05	0.0370316	Bhmt2
ENSRNOG00000018260	88.9597	-0.0208049	0.0051692	-4.02477	5.7e-05	0.0318177	Hrh2
ENSRNOG00000009734	113.182	-0.0197248	0.00436723	-4.51655	6.29e-06	0.0155295	Akr1b8
ENSRNOG00000001092	218.739	-0.0195199	0.00500062	-3.90349	9.48e-05	0.0390435	Kl
ENSRNOG00000022884	257.695	-0.0190801	0.00485744	-3.92802	8.56e-05	0.0370316	Cd84
ENSRNOG00000039890	170.364	-0.0183357	0.00452639	-4.05084	5.1e-05	0.0308699	Abcg3l3
ENSRNOG00000002730	1200.91	-0.0181735	0.00449527	-4.0428	5.28e-05	0.0308699	Rgs5
ENSRNOG00000021201	2197.35	-0.0176233	0.00416582	-4.23045	2.33e-05	0.0255407	Txnip
ENSRNOG00000009267	1589.56	0.0160537	0.00408294	3.93189	8.43e-05	0.0370316	B3gnt2
ENSRNOG00000004019	1115.6	0.0186775	0.00380656	4.90666	9.26e-07	0.00400562	Phlda1
ENSRNOG00000051222	146.198	0.0200833	0.00479467	4.18868	2.81e-05	0.0255407	Rn60_13_0899.1
ENSRNOG00000001701	375.484	0.0204315	0.00495155	4.12628	3.69e-05	0.0287407	Cbr3
ENSRNOG00000021098	1447.69	0.0205742	0.00490394	4.19544	2.72e-05	0.0255407	Rasgrp2
ENSRNOG00000049580	569.379	0.020899	0.00545645	3.83015	0.000128065	0.0492196	Gpr6
ENSRNOG00000011011	75.4712	0.0209293	0.0051613	4.05504	5.01e-05	0.0308699	Nmb
ENSRNOG00000004075	129.072	0.0210131	0.00516532	4.06811	4.74e-05	0.0308699	Ccdc42
ENSRNOG00000012311	315.294	0.0211701	0.00545021	3.88426	0.000102641	0.0412831	Slc35d3
ENSRNOG00000003209	2982.15	0.0213151	0.00532068	4.00608	6.17e-05	0.0332115	Pcp4l1
ENSRNOG00000011646	190.002	0.0216117	0.00522526	4.13601	3.53e-05	0.0287407	Rem2
ENSRNOG00000001302	2394.77	0.0220496	0.0054584	4.03958	5.35e-05	0.0308699	Adora2a
ENSRNOG00000007374	2913.01	0.0223168	0.00526095	4.24198	2.22e-05	0.0255407	Tac1
ENSRNOG00000003800	1497.04	0.0224787	0.00545868	4.11798	3.82e-05	0.0287407	Rgs9
ENSRNOG00000027645	935.25	0.0227447	0.00545934	4.16619	3.1e-05	0.0267837	Syndig1l
ENSRNOG00000024061	639.865	0.0233665	0.00511624	4.56712	4.94e-06	0.0142529	Rarb
ENSRNOG00000026953	10348	0.024089	0.00521197	4.62186	3.8e-06	0.013155	Gpr88
ENSRNOG00000015139	393.91	0.026432	0.00490284	5.39117	7e-08	0.00121065	F12
ENSRNOG00000017712	681.483	0.0276091	0.00544648	5.06917	4e-07	0.00345514	Cartpt
Ipsilateral hemisphere: Wakefulness
None
Contralateral hemisphere: Wakefulness
ENSRNOG00000060414	328.739	-0.01386	0.0024978	-5.54887	2.88e-08	0.000285223	AABR07052730.3
ENSRNOG00000033215	203.97	-0.0124341	0.00226415	-5.49171	3.98e-08	0.000285223	RT1-Db1
ENSRNOG00000000394	1010.14	-0.00843267	0.00166222	-5.07313	3.91e-07	0.00186934	Srgn
